# Supplementary material for: 4-[2-(2,2-Dimethyl-4,6-dioxo-1,3-dioxan-5-yl­idene)hydrazin-1-yl]benzo­nitrile
Source: Acta Crystallogr Sect E Struct Rep Online. 2010 Jun 26;66(Pt 7):o1784–5. doi: 10.1107/S1600536810024025 (PMC3007023; doi:10.1107/S1600536810024025)
Supplement: Supplementary file 1 [file e-66-o1784-sup1.cif]

##############################################################################
###                                                                        ###
###        Electronic paper (Acta Crystallographica Section E)             ###
###                                                                        ###
##############################################################################
#                                                                            #
# This CIF contains the data in a paper accepted for publication in Acta     #
# Crystallographica Section E. It conforms to the requirements of Notes      #
# for Authors for Section E, and has been peer reviewed under the auspices   #
# of the IUCr Commission on Journals.                                        #
#                                                                            #
# Full details of the Crystallographic Information File format               #
# are given in the paper "The Crystallographic Information File (CIF):       #
# a New Standard Archive File for Crystallography" by S. R. Hall, F. H.      #
# Allen and I. D. Brown [Acta Cryst. (1991), A47, 655-685].                  #
#                                                                            #
# The current version of the core CIF dictionary is obtainable from          #
# ftp://ftp.iucr.org/pub/cif_core.dic. The current version number is 2.4.    #
#                                                                            #
# Software is freely available for graphical display of the structure(s) in  #
# this CIF.  For information consult the CIF home page http://www.iucr.org/  #
# cif/home.html                                                              #
#                                                                            #
# This file may be used for bona fide research purposes within the           #
# scientific community so long as proper attribution is given to the journal # 
# article from which it was obtained.                                        #
#                                                                            #
##############################################################################
                                             
data_I
_audit_creation_method     SHELXL-97
_chemical_name_systematic
;
4-[2-(2,2-Dimethyl-4,6-dioxo-1,3-dioxan-5-ylidene)hydrazin-1-yl]benzonitrile
;
_chemical_name_common     ?
_chemical_formula_moiety     'C13 H11 N3 O4'
_chemical_formula_sum     'C13 H11 N3 O4'
_chemical_formula_iupac     'C13 H11 N3 O4'
_chemical_formula_weight     273.25
_chemical_melting_point     ?
_symmetry_cell_setting     monoclinic
_symmetry_space_group_name_H-M     'P 21/n'
_symmetry_space_group_name_Hall     '-P 2yn'
loop_
    _symmetry_equiv_pos_as_xyz
    'x, y, z'
    '-x+1/2, y+1/2, -z+1/2'
    '-x, -y, -z'
    'x-1/2, -y-1/2, z-1/2'
_cell_length_a     9.7617(2)
_cell_length_b     11.0023(2)
_cell_length_c     11.4753(3)
_cell_angle_alpha     90.00
_cell_angle_beta     93.7960(10)
_cell_angle_gamma     90.00
_cell_volume     1229.76(5)
_cell_formula_units_Z     4
_cell_measurement_reflns_used     4103
_cell_measurement_theta_min     2.57
_cell_measurement_theta_max     28.37
_cell_measurement_temperature     100(2)
_exptl_crystal_description     Block
_exptl_crystal_colour     yellow
_exptl_crystal_size_max     0.46
_exptl_crystal_size_mid     0.43
_exptl_crystal_size_min     0.29
_exptl_crystal_density_diffrn     1.476
_exptl_crystal_density_meas     ?
_exptl_crystal_density_method     'not measured'
_exptl_crystal_F_000     568
_exptl_absorpt_coefficient_mu     0.112
_exptl_absorpt_correction_type     multi-scan
_exptl_absorpt_process_details     '(SADABS; Bruker, 2005)'
_exptl_absorpt_correction_T_min     0.9502
_exptl_absorpt_correction_T_max     0.9682
_exptl_special_details
;
;
_diffrn_ambient_temperature     100(2)
_diffrn_radiation_type     MoK\a
_diffrn_radiation_wavelength     0.71073
_diffrn_radiation_source     'fine-focus sealed tube'
_diffrn_radiation_monochromator     graphite
_diffrn_measurement_device_type
                          'Bruker Kappa APEXII CCD area-detector diffractometer'
_diffrn_measurement_method     '\f and \w scans'
_diffrn_detector_area_resol_mean     ?
_diffrn_reflns_number     11746
_diffrn_reflns_av_R_equivalents     0.0292
_diffrn_reflns_av_sigmaI/netI     0.0261
_diffrn_reflns_theta_min     2.57
_diffrn_reflns_theta_max     28.45
_diffrn_reflns_theta_full     28.45
_diffrn_measured_fraction_theta_max     0.997
_diffrn_measured_fraction_theta_full     0.997
_diffrn_reflns_limit_h_min     -13
_diffrn_reflns_limit_h_max     13
_diffrn_reflns_limit_k_min     -14
_diffrn_reflns_limit_k_max     14
_diffrn_reflns_limit_l_min     -15
_diffrn_reflns_limit_l_max     8
_diffrn_standards_number     0
_diffrn_standards_interval_count     .
_diffrn_standards_interval_time     .
_diffrn_standards_decay_%     ?
_refine_special_details
;
Refinement of <i>F</i>^2^ against ALL reflections. The weighted <i>R</i>-factor
<i>wR</i> and goodness of fit <i>S</i> are based on <i>F</i>^2^, conventional
<i>R</i>-factors <i>R</i> are based on <i>F</i>, with <i>F</i> set to zero for
negative <i>F</i>^2^. The threshold expression of <i>F</i>^2^ >
\s(<i>F</i>^2^) is used only for calculating <i>R</i>-factors(gt) <i>etc</i>.
and is not relevant to the choice of reflections for refinement.
<i>R</i>-factors based on <i>F</i>^2^ are statistically about twice as large
as those based on <i>F</i>, and <i>R</i>- factors based on ALL data will be
even larger.
;
_reflns_number_total     3098
_reflns_number_gt     2591
_reflns_threshold_expression     I>2\s(I)
_refine_ls_structure_factor_coef     Fsqd
_refine_ls_matrix_type     full
_refine_ls_R_factor_all     0.0467
_refine_ls_R_factor_gt     0.0382
_refine_ls_wR_factor_gt     0.1014
_refine_ls_wR_factor_ref     0.1076
_refine_ls_goodness_of_fit_ref     1.044
_refine_ls_restrained_S_all     1.044
_refine_ls_number_reflns     3098
_refine_ls_number_parameters     225
_refine_ls_number_restraints     0
_refine_ls_hydrogen_treatment     refall
_refine_ls_weighting_scheme     calc
_refine_ls_weighting_details
         'calc w=1/[\s^2^(Fo^2^)+(0.0626P)^2^+0.2729P] where P=(Fo^2^+2Fc^2^)/3'
_atom_sites_solution_hydrogens     geom
_atom_sites_solution_primary     direct
_atom_sites_solution_secondary     difmap
_refine_ls_shift/su_max     0.001
_refine_ls_shift/su_mean     0.000
_refine_diff_density_max     0.382
_refine_diff_density_min     -0.242
_refine_ls_extinction_method     none
_refine_ls_extinction_coef     ?
loop_
    _atom_type_symbol
    _atom_type_description
    _atom_type_scat_dispersion_real
    _atom_type_scat_dispersion_imag
    _atom_type_scat_source
    'C' 'C' 0.0033 0.0016
                         'International Tables Vol C Tables 4.2.6.8 and 6.1.1.4'
    'H' 'H' 0.0000 0.0000
                         'International Tables Vol C Tables 4.2.6.8 and 6.1.1.4'
    'N' 'N' 0.0061 0.0033
                         'International Tables Vol C Tables 4.2.6.8 and 6.1.1.4'
    'O' 'O' 0.0106 0.0060
                         'International Tables Vol C Tables 4.2.6.8 and 6.1.1.4'
_computing_data_collection     'APEX2 (Bruker, 2007)'
_computing_cell_refinement     'SAINT (Bruker, 2007)'
_computing_data_reduction     'SAINT (Bruker, 2007)'
_computing_structure_solution     'SHELXS97 (Sheldrick, 2008)'
_computing_structure_refinement     'SHELXL97 (Sheldrick, 2008)'
_computing_molecular_graphics     'ORTEP-3 for Windows (Farrugia, 1997)'
_computing_publication_material
                                'WinGX (Farrugia, 1999) and PLATON (Spek, 2009)'
loop_
    _atom_site_type_symbol
    _atom_site_label
    _atom_site_fract_x
    _atom_site_fract_y
    _atom_site_fract_z
    _atom_site_U_iso_or_equiv
    _atom_site_adp_type
    _atom_site_calc_flag
    _atom_site_refinement_flags
    _atom_site_occupancy
    _atom_site_disorder_assembly
    _atom_site_disorder_group
    O O1 0.16363(8) 0.74524(7) 0.85585(7) 0.0172(2) Uani d . 1 . .
    O O2 0.17892(8) 0.56739(7) 0.97179(7) 0.01470(19) Uani d . 1 . .
    O O3 0.35656(9) 0.44276(8) 0.96914(7) 0.0187(2) Uani d . 1 . .
    O O4 0.32521(9) 0.79574(8) 0.73794(8) 0.0249(2) Uani d . 1 . .
    N N1 0.44403(10) 0.56888(9) 0.76510(9) 0.0165(2) Uani d . 1 . .
    N N2 0.51381(10) 0.46953(9) 0.78943(9) 0.0159(2) Uani d . 1 . .
    H H2 0.4942(16) 0.4243(15) 0.8538(15) 0.028(4) Uiso d . 1 . .
    N N3 1.03756(11) 0.29578(10) 0.47015(10) 0.0232(2) Uani d . 1 . .
    C C1 0.08704(11) 0.64589(10) 0.90176(10) 0.0143(2) Uani d . 1 . .
    C C2 0.27845(12) 0.71950(11) 0.79881(10) 0.0172(2) Uani d . 1 . .
    C C3 0.34022(12) 0.59901(10) 0.82608(10) 0.0155(2) Uani d . 1 . .
    C C4 0.29477(11) 0.52812(10) 0.92521(10) 0.0144(2) Uani d . 1 . .
    C C5 0.62374(11) 0.43844(10) 0.72180(10) 0.0148(2) Uani d . 1 . .
    C C6 0.64458(13) 0.49922(11) 0.61746(10) 0.0173(2) Uani d . 1 . .
    H H6 0.5852(15) 0.5636(14) 0.5904(13) 0.020(4) Uiso d . 1 . .
    C C7 0.75216(13) 0.46401(11) 0.55177(10) 0.0175(2) Uani d . 1 . .
    H H7 0.7668(15) 0.5059(14) 0.4788(13) 0.024(4) Uiso d . 1 . .
    C C8 0.83788(12) 0.36875(11) 0.59035(10) 0.0155(2) Uani d . 1 . .
    C C9 0.81720(12) 0.30898(11) 0.69557(10) 0.0161(2) Uani d . 1 . .
    H H9 0.8752(14) 0.2457(14) 0.7224(12) 0.020(4) Uiso d . 1 . .
    C C10 0.70992(12) 0.34407(11) 0.76131(10) 0.0159(2) Uani d . 1 . .
    H H10 0.6926(14) 0.3023(14) 0.8350(13) 0.021(4) Uiso d . 1 . .
    C C11 0.01442(13) 0.57371(11) 0.80405(10) 0.0178(2) Uani d . 1 . .
    H H111 0.0795(15) 0.5338(14) 0.7556(13) 0.022(4) Uiso d . 1 . .
    H H112 -0.0444(15) 0.5101(14) 0.8393(13) 0.023(4) Uiso d . 1 . .
    H H113 -0.0456(15) 0.6270(15) 0.7544(14) 0.026(4) Uiso d . 1 . .
    C C12 -0.00717(13) 0.70098(11) 0.98606(10) 0.0169(2) Uani d . 1 . .
    H H121 0.0494(16) 0.7364(15) 1.0534(13) 0.026(4) Uiso d . 1 . .
    H H122 -0.0616(15) 0.7636(14) 0.9446(13) 0.021(4) Uiso d . 1 . .
    H H123 -0.0673(16) 0.6388(16) 1.0133(15) 0.035(4) Uiso d . 1 . .
    C C13 0.94875(12) 0.32918(11) 0.52248(10) 0.0177(2) Uani d . 1 . .
loop_
    _atom_site_aniso_label
    _atom_site_aniso_U_11
    _atom_site_aniso_U_22
    _atom_site_aniso_U_33
    _atom_site_aniso_U_12
    _atom_site_aniso_U_13
    _atom_site_aniso_U_23
    O1 0.0168(4) 0.0111(4) 0.0244(4) 0.0003(3) 0.0057(3) 0.0024(3)
    O2 0.0132(4) 0.0139(4) 0.0169(4) 0.0027(3) 0.0012(3) 0.0015(3)
    O3 0.0164(4) 0.0178(4) 0.0220(4) 0.0033(3) 0.0011(3) 0.0027(3)
    O4 0.0244(5) 0.0191(5) 0.0321(5) 0.0004(4) 0.0096(4) 0.0083(4)
    N1 0.0144(5) 0.0146(5) 0.0204(5) -0.0002(4) 0.0009(4) -0.0023(4)
    N2 0.0151(5) 0.0149(5) 0.0179(5) 0.0004(4) 0.0031(4) -0.0005(4)
    N3 0.0227(6) 0.0233(6) 0.0244(5) 0.0003(4) 0.0076(4) 0.0001(4)
    C1 0.0135(5) 0.0111(5) 0.0182(5) 0.0005(4) 0.0010(4) 0.0024(4)
    C2 0.0152(6) 0.0159(6) 0.0208(5) -0.0001(4) 0.0025(4) -0.0003(4)
    C3 0.0143(5) 0.0140(5) 0.0184(5) -0.0005(4) 0.0017(4) -0.0006(4)
    C4 0.0127(5) 0.0135(5) 0.0170(5) -0.0010(4) 0.0008(4) -0.0027(4)
    C5 0.0119(5) 0.0143(5) 0.0182(5) -0.0024(4) 0.0014(4) -0.0037(4)
    C6 0.0178(6) 0.0137(5) 0.0205(5) -0.0001(4) 0.0014(4) 0.0001(4)
    C7 0.0196(6) 0.0155(5) 0.0178(5) -0.0026(4) 0.0039(4) 0.0004(4)
    C8 0.0134(5) 0.0155(5) 0.0179(5) -0.0031(4) 0.0028(4) -0.0022(4)
    C9 0.0137(5) 0.0160(5) 0.0185(5) 0.0003(4) 0.0001(4) -0.0002(4)
    C10 0.0144(5) 0.0177(5) 0.0155(5) -0.0026(4) 0.0010(4) -0.0004(4)
    C11 0.0174(6) 0.0170(6) 0.0188(5) 0.0019(5) -0.0009(4) -0.0015(4)
    C12 0.0162(6) 0.0141(5) 0.0207(5) 0.0032(4) 0.0037(4) 0.0007(4)
    C13 0.0178(6) 0.0167(6) 0.0188(5) -0.0029(4) 0.0024(4) 0.0006(4)
_geom_special_details
;
All e.s.d.'s (except the e.s.d. in the dihedral angle between two l.s. planes)
are estimated using the full covariance matrix. The cell e.s.d.'s are taken
into account individually in the estimation of e.s.d.'s in distances, angles
and torsion angles; correlations between e.s.d.'s in cell parameters are only
used when they are defined by crystal symmetry. An approximate (isotropic)
treatment of cell e.s.d.'s is used for estimating e.s.d.'s involving l.s.
planes.
;
loop_
    _geom_bond_atom_site_label_1
    _geom_bond_atom_site_label_2
    _geom_bond_site_symmetry_2
    _geom_bond_distance
    _geom_bond_publ_flag
    O1 C1 . 1.4435(13) ?
    O1 C2 . 1.3645(13) ?
    O2 C1 . 1.4493(13) ?
    O2 C4 . 1.3533(13) ?
    O3 C4 . 1.2081(14) ?
    O4 C2 . 1.2009(14) ?
    N1 N2 . 1.3082(14) ?
    N1 C3 . 1.3116(14) ?
    N2 C5 . 1.4075(14) ?
    N2 H2 . 0.922(17) ?
    N3 C13 . 1.1473(15) ?
    C1 C12 . 1.5055(15) ?
    C2 C3 . 1.4812(16) ?
    C3 C4 . 1.4718(15) ?
    C5 C6 . 1.3981(16) ?
    C5 C10 . 1.3932(17) ?
    C6 C7 . 1.3878(16) ?
    C6 H6 . 0.954(15) ?
    C7 C8 . 1.3949(17) ?
    C7 H7 . 0.974(15) ?
    C8 C9 . 1.4012(16) ?
    C8 C13 . 1.4418(15) ?
    C9 C10 . 1.3854(15) ?
    C9 H9 . 0.936(15) ?
    C10 H10 . 0.986(15) ?
    C11 C1 . 1.5117(16) ?
    C11 H111 . 0.976(15) ?
    C11 H113 . 0.984(16) ?
    C11 H112 . 1.007(16) ?
    C12 H122 . 0.975(15) ?
    C12 H121 . 0.999(16) ?
    C12 H123 . 0.967(17) ?
loop_
    _geom_angle_atom_site_label_1
    _geom_angle_atom_site_label_2
    _geom_angle_atom_site_label_3
    _geom_angle_site_symmetry_1
    _geom_angle_site_symmetry_3
    _geom_angle
    _geom_angle_publ_flag
    C2 O1 C1 . . 118.66(9) ?
    C4 O2 C1 . . 118.29(8) ?
    N2 N1 C3 . . 120.47(10) ?
    N1 N2 C5 . . 119.38(10) ?
    N1 N2 H2 . . 119.3(10) ?
    C5 N2 H2 . . 121.1(10) ?
    O1 C1 O2 . . 109.71(9) ?
    O1 C1 C11 . . 110.85(9) ?
    O1 C1 C12 . . 106.43(9) ?
    O2 C1 C11 . . 109.92(9) ?
    O2 C1 C12 . . 105.40(9) ?
    C12 C1 C11 . . 114.31(10) ?
    O1 C2 C3 . . 114.85(10) ?
    O4 C2 O1 . . 119.33(11) ?
    O4 C2 C3 . . 125.66(11) ?
    N1 C3 C2 . . 115.57(10) ?
    N1 C3 C4 . . 124.16(11) ?
    C4 C3 C2 . . 119.88(10) ?
    O2 C4 C3 . . 116.02(10) ?
    O3 C4 O2 . . 119.38(10) ?
    O3 C4 C3 . . 124.52(10) ?
    C6 C5 N2 . . 121.03(11) ?
    C10 C5 N2 . . 117.89(10) ?
    C10 C5 C6 . . 121.08(10) ?
    C5 C6 H6 . . 120.9(9) ?
    C7 C6 C5 . . 119.34(11) ?
    C7 C6 H6 . . 119.7(9) ?
    C6 C7 C8 . . 119.80(11) ?
    C6 C7 H7 . . 119.6(9) ?
    C8 C7 H7 . . 120.6(9) ?
    C7 C8 C9 . . 120.56(10) ?
    C7 C8 C13 . . 120.76(10) ?
    C9 C8 C13 . . 118.68(11) ?
    C8 C9 H9 . . 120.9(9) ?
    C10 C9 C8 . . 119.72(11) ?
    C10 C9 H9 . . 119.4(9) ?
    C5 C10 H10 . . 119.5(9) ?
    C9 C10 C5 . . 119.50(10) ?
    C9 C10 H10 . . 121.0(9) ?
    C1 C11 H111 . . 111.6(9) ?
    C1 C11 H113 . . 110.4(9) ?
    C1 C11 H112 . . 108.6(9) ?
    H111 C11 H112 . . 109.0(12) ?
    H111 C11 H113 . . 108.9(13) ?
    H113 C11 H112 . . 108.3(12) ?
    C1 C12 H121 . . 108.9(9) ?
    C1 C12 H122 . . 107.9(8) ?
    C1 C12 H123 . . 109.4(10) ?
    H121 C12 H123 . . 110.0(13) ?
    H122 C12 H121 . . 110.9(13) ?
    H122 C12 H123 . . 109.6(13) ?
    N3 C13 C8 . . 178.56(13) ?
loop_
    _geom_torsion_atom_site_label_1
    _geom_torsion_atom_site_label_2
    _geom_torsion_atom_site_label_3
    _geom_torsion_atom_site_label_4
    _geom_torsion_site_symmetry_1
    _geom_torsion_site_symmetry_2
    _geom_torsion_site_symmetry_3
    _geom_torsion_site_symmetry_4
    _geom_torsion
    _geom_torsion_publ_flag
    C2 O1 C1 O2 . . . . 51.23(12) ?
    C2 O1 C1 C11 . . . . -70.35(13) ?
    C2 O1 C1 C12 . . . . 164.79(10) ?
    C1 O1 C2 O4 . . . . 163.20(11) ?
    C1 O1 C2 C3 . . . . -21.07(14) ?
    C4 O2 C1 O1 . . . . -50.36(12) ?
    C4 O2 C1 C12 . . . . -164.59(9) ?
    C4 O2 C1 C11 . . . . 71.77(12) ?
    C1 O2 C4 O3 . . . . -163.46(10) ?
    C1 O2 C4 C3 . . . . 19.68(14) ?
    C3 N1 N2 C5 . . . . 179.24(10) ?
    N2 N1 C3 C2 . . . . 173.80(10) ?
    N2 N1 C3 C4 . . . . 0.97(18) ?
    N1 N2 C5 C6 . . . . -11.37(17) ?
    N1 N2 C5 C10 . . . . 169.52(10) ?
    O1 C2 C3 N1 . . . . 174.77(10) ?
    O1 C2 C3 C4 . . . . -12.07(16) ?
    O4 C2 C3 N1 . . . . -9.81(19) ?
    O4 C2 C3 C4 . . . . 163.35(12) ?
    N1 C3 C4 O2 . . . . -174.73(10) ?
    N1 C3 C4 O3 . . . . 8.59(19) ?
    C2 C3 C4 O2 . . . . 12.73(16) ?
    C2 C3 C4 O3 . . . . -163.95(11) ?
    N2 C5 C6 C7 . . . . -178.47(10) ?
    C10 C5 C6 C7 . . . . 0.62(18) ?
    N2 C5 C10 C9 . . . . 178.44(10) ?
    C6 C5 C10 C9 . . . . -0.67(18) ?
    C5 C6 C7 C8 . . . . 0.05(18) ?
    C6 C7 C8 C9 . . . . -0.65(18) ?
    C6 C7 C8 C13 . . . . 178.87(11) ?
    C7 C8 C9 C10 . . . . 0.60(18) ?
    C13 C8 C9 C10 . . . . -178.93(11) ?
    C8 C9 C10 C5 . . . . 0.06(17) ?
loop_
    _geom_hbond_atom_site_label_D
    _geom_hbond_atom_site_label_H
    _geom_hbond_atom_site_label_A
    _geom_hbond_site_symmetry_A
    _geom_hbond_distance_DH
    _geom_hbond_distance_HA
    _geom_hbond_distance_DA
    _geom_hbond_angle_DHA
    _geom_hbond_publ_flag
    N2 H2 O3 . 0.92(2) 1.958(16) 2.6674(13) 132.0(10)
                                                   yes
    C9 H9 N1 2_646 0.94(2) 2.624(15) 3.5320(16) 164.0(10)
                                                       yes
    C10 H10 N3 4_566 0.99(2) 2.485(15) 3.3876(16) 152.0(10)
                                                         yes
    C12 H123 O2 3_567 0.97(2) 2.527(17) 3.4454(15) 159.0(10)
                                                          yes
    C12 H122 Cg1 2_645 0.98(2) 2.491(15) 3.4575(13) 171.0(10)
                                                           yes
data_global
_journal_date_recd_electronic     2010-06-17
_journal_date_accepted     2010-06-21
_journal_name_full     'Acta Crystallographica, Section E'
_journal_year     2010
_journal_volume     66
_journal_issue      7
_journal_page_first     o1784
_journal_page_last     o1785
_journal_paper_category     QO
_journal_coeditor_code     CI5104
_publ_contact_author
;
Dr Tuncer H\"okelek
Hacettepe University
Department of Physics
06532 Beytepe
Ankara
Turkey
;
_publ_contact_author_email     merzifon@hacettepe.edu.tr
_publ_contact_author_fax     '90(312)2352550'
_publ_contact_author_phone     '90(312)2977242'
_publ_section_title
;
4-[2-(2,2-Dimethyl-4,6-dioxo-1,3-dioxan-5-ylidene)hydrazin-1-yl]benzonitrile
;
loop_
    _publ_author_name
    _publ_author_address
    '\,Colak, Naki'
;
Department of Chemistry
Hitit University
19030 Ulukavak
\,Corum
Turkey
;
    'Y\?ild\?ir\?ir, Y\?ilmaz'
;
Department of Chemistry
Gazi University
06500 Teknikokullar
Ankara
Turkey
;
    'Tercan, Bar\?i\,s'
;
Department of Physics
Karab\"uk University
78050 Karab\"uk
Turkey
;
    'Ermi\,s, Emel'
;
Department of Chemistry
Faculty of Science
Anadolu University
26470 Yeniba\(glar
Eski\,sehir
Turkey
;
    'H\"okelek, Tuncer'
;
Department of Physics
Hacettepe University
06800 Beytepe
Ankara
Turkey
;
