# Supplementary material for: 4-[2-(2,2-Dimethyl-4,6-dioxo-1,3-dioxan-5-yl­idene)hydrazin-1-yl]benzo­nitrile
Source: Acta Crystallogr Sect E Struct Rep Online. 2010 Jun 26;66(Pt 7):o1784–5. doi: 10.1107/S1600536810024025 (PMC3007023; doi:10.1107/S1600536810024025)
Supplement: Supplementary file 2 [file e-66-o1784-Isup2.hkl]

#
# h,k,l, Fc-squared, Fo-squared, sigma(Fo-squared) and status flag
#
data_I
_shelx_title ' TMELD_0m in P2(1)/n'
_shelx_refln_list_code          4
_shelx_F_calc_maximum      208.30
_exptl_crystal_F_000       568.00
_reflns_d_resolution_high  0.7460
 
loop_
 _symmetry_equiv_pos_as_xyz
 'x, y, z'
 '-x+1/2, y+1/2, -z+1/2'
 '-x, -y, -z'
 'x-1/2, -y-1/2, z-1/2'
 
_cell_length_a     9.7617
_cell_length_b    11.0023
_cell_length_c    11.4753
_cell_angle_alpha  90.000
_cell_angle_beta   93.796
_cell_angle_gamma  90.000
 
_shelx_F_squared_multiplier     1.000
 
loop_
 _refln_index_h
 _refln_index_k
 _refln_index_l
 _refln_F_squared_calc
 _refln_F_squared_meas
 _refln_F_squared_sigma
 _refln_observed_status
   2   0   0      412.12      433.77      9.57 o
   4   0   0       11.87        7.95      1.45 o
   6   0   0     5232.91     5330.66     93.35 o
   8   0   0      225.61      237.96      7.39 o
  10   0   0      137.53      124.90      8.70 o
  12   0   0      100.53      111.41     10.44 o
   1   1   0      652.28      674.74      7.58 o
   2   1   0      396.20      365.92      4.53 o
   3   1   0      996.68     1023.67     10.22 o
   4   1   0       41.64       41.99      1.78 o
   5   1   0      116.53      110.33      2.76 o
   6   1   0      683.85      656.62      7.90 o
   7   1   0      177.80      174.99      4.52 o
   8   1   0      134.27      146.09      4.59 o
   9   1   0      147.78      141.58      5.01 o
  10   1   0      469.52      467.01     18.93 o
  11   1   0      553.43      561.64     35.03 o
  12   1   0        5.13        1.74      2.77 o
  13   1   0        6.23        0.22      3.08 o
   0   2   0      492.03      475.64      5.47 o
   1   2   0    11448.91    11487.01    100.34 o
   2   2   0       29.16       20.30      1.28 o
   3   2   0       15.67       13.58      0.76 o
   4   2   0       59.16       69.98      1.43 o
   5   2   0       70.20       72.69      1.49 o
   6   2   0       28.40       26.59      1.49 o
   7   2   0      262.15      285.77      5.55 o
   8   2   0      629.38      612.21      9.52 o
   9   2   0      107.03      104.74      4.35 o
  10   2   0       23.27       20.42      3.22 o
  11   2   0        7.67        7.18      2.77 o
  12   2   0       14.75        8.85      3.22 o
   1   3   0    13682.94    14098.51    153.46 o
   2   3   0       14.28       13.80      0.67 o
   3   3   0       40.46       38.74      1.78 o
   4   3   0      200.27      195.14      3.16 o
   5   3   0      107.88      112.81      2.20 o
   6   3   0       57.99       64.91      1.87 o
   7   3   0      402.19      384.68      6.68 o
   8   3   0        0.77        0.99      1.35 o
   9   3   0      218.46      211.85      6.09 o
  10   3   0        4.56        6.98      5.00 o
  11   3   0       20.37       19.06      3.53 o
  12   3   0       24.01       24.74      4.57 o
   0   4   0     2618.09     2593.41     33.47 o
   1   4   0      580.78      674.69      8.70 o
   2   4   0      309.21      325.31      4.20 o
   3   4   0      111.19      127.53      2.14 o
   4   4   0      249.31      239.91      3.76 o
   5   4   0      144.32      130.80      2.79 o
   6   4   0      248.59      249.83      3.74 o
   7   4   0      485.03      468.21      7.75 o
   8   4   0      169.07      180.74      6.34 o
   9   4   0      130.55      129.50      4.94 o
  10   4   0        3.99        4.95      2.08 o
  11   4   0       29.58       31.78      5.22 o
  12   4   0        6.60        9.53      3.34 o
   1   5   0     1027.59     1118.48     13.77 o
   2   5   0        2.31       -0.77      0.80 o
   3   5   0       23.37       24.95      1.22 o
   4   5   0     1627.52     1730.99     18.28 o
   5   5   0        0.18        0.64      0.69 o
   6   5   0      144.02      145.42      2.98 o
   7   5   0       23.43       31.17      1.81 o
   8   5   0      136.36      141.90      4.91 o
   9   5   0      420.84      430.81      9.32 o
  10   5   0       12.22       12.12      2.49 o
  11   5   0        4.32        3.05      3.92 o
  12   5   0        1.18        1.74      4.35 o
   0   6   0      271.21      255.92      4.84 o
   1   6   0       66.96       79.88      2.38 o
   2   6   0        6.88        6.03      1.14 o
   3   6   0      540.84      586.48      7.23 o
   4   6   0      348.94      387.49      5.48 o
   5   6   0      622.14      649.97      8.31 o
   6   6   0      368.67      367.61      5.84 o
   7   6   0       69.02       69.62      3.28 o
   8   6   0        4.55        5.94      2.60 o
   9   6   0        8.16        6.32      3.48 o
  10   6   0       90.76       94.96      8.49 o
  11   6   0      104.73       97.48     10.01 o
   1   7   0       26.30       20.99      1.54 o
   2   7   0       44.90       49.81      2.95 o
   3   7   0        0.01       -0.93      0.93 o
   4   7   0       78.40       88.37      3.21 o
   5   7   0     1887.39     1935.22     24.08 o
   6   7   0       88.52       98.88      4.07 o
   7   7   0      130.11      126.81      5.46 o
   8   7   0        2.10       -0.06      3.48 o
   9   7   0        1.56        3.46      2.60 o
  10   7   0       58.95       65.28      5.88 o
  11   7   0      264.48      258.07     14.80 o
   0   8   0     1623.00     1695.94     31.51 o
   1   8   0      202.73      228.21      5.07 o
   2   8   0      233.64      244.90      8.35 o
   3   8   0        1.61        2.45      1.63 o
   4   8   0      177.99      176.33      4.55 o
   5   8   0      351.84      362.38      6.95 o
   6   8   0       66.71       68.68      3.40 o
   7   8   0        4.42        4.67      2.03 o
   8   8   0        5.63       13.76      3.70 o
   9   8   0        9.06        4.40      2.72 o
  10   8   0       10.60       16.31      3.84 o
   1   9   0       46.35       50.76      3.60 o
   2   9   0      369.47      346.90      8.37 o
   3   9   0        0.17        2.25      1.83 o
   4   9   0       43.74       55.15      5.90 o
   5   9   0       15.43       14.65      2.06 o
   6   9   0      159.67      156.93      4.79 o
   7   9   0       38.35       44.31      3.66 o
   8   9   0      121.60      125.48      6.88 o
   9   9   0        7.56        9.22      3.34 o
  10   9   0       88.28      109.54      7.84 o
   0  10   0      133.37      153.63      9.57 o
   1  10   0       25.40       28.41      3.18 o
   2  10   0       28.93       33.40      3.27 o
   3  10   0      257.76      256.74      7.35 o
   4  10   0       88.44       77.73      7.04 o
   5  10   0       11.64        8.73      4.21 o
   6  10   0      200.19      197.97      6.77 o
   7  10   0      132.75      150.73      8.67 o
   8  10   0        3.31        1.60      3.26 o
   9  10   0       11.14       22.75      4.15 o
   1  11   0       11.20        7.83      3.08 o
   2  11   0      519.73      493.90     13.94 o
   3  11   0      106.57      107.06      6.67 o
   4  11   0      123.64      116.33      5.52 o
   5  11   0      119.47      118.77      5.67 o
   6  11   0      120.45      131.01      6.00 o
   7  11   0       43.70       56.95      4.69 o
   8  11   0      247.89      280.70     16.10 o
   0  12   0       33.81       33.08      6.53 o
   1  12   0       38.41       39.19      4.92 o
   2  12   0       11.97        8.40      5.66 o
   3  12   0       77.31       71.34      5.10 o
   4  12   0      143.11      139.39      6.19 o
   5  12   0       35.88       34.57      4.45 o
   6  12   0        0.11        2.14      2.30 o
   7  12   0        1.01       -1.32      2.77 o
   1  13   0        3.06        3.92      3.39 o
   2  13   0        1.60        2.93      3.34 o
   3  13   0       55.93       52.87      5.82 o
   4  13   0      104.55      108.12      6.49 o
   5  13   0        8.51        7.85      3.13 o
   6  13   0       37.65       38.43      3.96 o
   0  14   0      192.68      191.49     13.49 o
   1  14   0       93.85      116.29      8.46 o
   2  14   0       32.38       29.83      5.23 o
   3  14   0        0.73        0.44      3.65 o
   4  14   0       42.53       36.31      5.69 o
 -13   0   1        1.83       -0.44      4.35 o
 -11   0   1     1483.09     1396.99     38.73 o
  -9   0   1      239.60      253.83     11.75 o
  -7   0   1       88.04       93.22      4.70 o
  -5   0   1       16.86       25.21      1.61 o
  -3   0   1        0.68        1.70      0.90 o
  -1   0   1     1038.11     1058.33     18.71 o
   1   0   1      354.58      350.77      5.85 o
   3   0   1       71.03       80.95      3.48 o
   5   0   1      118.51      103.21      3.84 o
   7   0   1      610.82      669.47     19.58 o
   9   0   1       10.18        9.57      3.48 o
  11   0   1       61.00       73.98      8.27 o
 -13   1   1       16.83       20.10      5.44 o
 -12   1   1      101.03       93.82      8.92 o
 -11   1   1        4.73        6.53      2.77 o
 -10   1   1        1.40       -1.59      1.77 o
  -9   1   1       38.30       45.22      2.91 o
  -8   1   1       55.49       60.02      3.02 o
  -7   1   1      211.61      226.73      4.99 o
  -6   1   1     1410.53     1438.25     14.17 o
  -5   1   1       86.05       90.19      1.93 o
  -4   1   1      148.04      168.49      2.52 o
  -3   1   1     1205.85     1192.75     11.36 o
  -2   1   1       68.33       77.85      1.41 o
  -1   1   1      567.78      538.22      5.17 o
   0   1   1     2150.36     2106.16     20.18 o
   1   1   1       81.39      129.89      2.60 o
   2   1   1      164.20      155.18      2.20 o
   3   1   1     1020.42     1048.86     12.52 o
   4   1   1      105.87       99.93      1.87 o
   5   1   1      181.09      202.26      3.74 o
   6   1   1      228.29      222.46      6.05 o
   7   1   1        5.01        6.75      1.40 o
   8   1   1       94.12       94.64      3.85 o
   9   1   1      343.44      322.83      9.38 o
  10   1   1      834.63      858.04     20.24 o
  11   1   1        6.00        7.26      2.91 o
  12   1   1      130.69      121.87      7.53 o
 -12   2   1       86.66       82.50      6.46 o
 -11   2   1       60.40       71.45      5.54 o
 -10   2   1       28.78       29.34      3.09 o
  -9   2   1        2.82        3.25      2.01 o
  -8   2   1       17.74       14.66      1.96 o
  -7   2   1      217.15      213.66      5.67 o
  -6   2   1      621.99      619.30      7.01 o
  -5   2   1      751.34      769.54      8.15 o
  -4   2   1      113.24      128.66      2.21 o
  -3   2   1       10.31       13.82      0.77 o
  -2   2   1     3086.77     3295.22     29.43 o
  -1   2   1      899.61      972.88     10.00 o
   0   2   1       41.66       50.72      0.91 o
   1   2   1     1308.66     1356.53     13.48 o
   2   2   1     1226.08     1318.59     13.35 o
   3   2   1      259.95      258.93      3.73 o
   4   2   1       42.60       42.45      1.43 o
   5   2   1      318.67      330.28      3.55 o
   6   2   1       17.85       19.84      1.25 o
   7   2   1       17.88       18.19      3.74 o
   8   2   1        0.95        1.65      1.58 o
   9   2   1      411.78      422.41     11.07 o
  10   2   1       26.41       25.63      3.53 o
  11   2   1        3.35        7.19      3.92 o
  12   2   1        0.17       -2.15      2.15 o
 -12   3   1      166.67      160.95      6.34 o
 -11   3   1      169.53      177.40      7.69 o
 -10   3   1      152.08      149.78      6.34 o
  -9   3   1       31.13       35.73      2.71 o
  -8   3   1     1235.09     1224.66     16.50 o
  -7   3   1      188.79      199.45      4.04 o
  -6   3   1      614.49      624.44      7.05 o
  -5   3   1      407.17      395.92      4.90 o
  -4   3   1       57.68       65.33      2.08 o
  -3   3   1        0.18        0.18      0.53 o
  -2   3   1       19.30       18.07      1.02 o
  -1   3   1       53.70       39.64      1.16 o
   0   3   1      399.85      434.14      4.36 o
   1   3   1     1094.34     1122.71     24.79 o
   2   3   1      258.22      312.78      3.91 o
   3   3   1      124.77      160.00      2.62 o
   4   3   1       10.47        5.07      0.81 o
   5   3   1       68.10       61.26      1.83 o
   6   3   1       71.90       80.73      1.60 o
   7   3   1       11.75       10.14      1.59 o
   8   3   1       12.70       13.23      2.08 o
   9   3   1     1866.08     1874.22     29.09 o
  10   3   1        0.53        2.67      2.39 o
  11   3   1       14.60       10.65      5.22 o
  12   3   1       98.58      105.75      7.23 o
 -12   4   1       13.94       14.47      5.05 o
 -11   4   1        5.86        8.02      2.51 o
 -10   4   1       14.72       13.84      2.55 o
  -9   4   1       31.85       28.72      2.44 o
  -8   4   1      321.14      327.53      8.43 o
  -7   4   1      193.12      190.09      3.64 o
  -6   4   1      168.71      152.00      2.68 o
  -5   4   1      140.07      166.36      2.90 o
  -4   4   1      577.12      576.52      7.07 o
  -3   4   1       74.15       61.31      2.61 o
  -2   4   1      254.93      268.05      4.75 o
  -1   4   1      240.89      230.40      3.25 o
   0   4   1     1838.17     2001.19     19.97 o
   1   4   1     1198.80     1260.34     13.61 o
   2   4   1     1977.71     2245.26     22.55 o
   3   4   1     2344.97     2682.85     28.87 o
   4   4   1      750.77      823.20      9.41 o
   5   4   1       46.14       51.37      1.83 o
   6   4   1      530.64      542.46      7.03 o
   7   4   1      707.66      698.31     10.19 o
   8   4   1     1865.78     1865.05     26.83 o
   9   4   1      644.26      631.51     11.87 o
  10   4   1        5.77        4.84      3.05 o
  11   4   1        1.86        3.81      2.60 o
  12   4   1       15.35       16.54      5.66 o
 -12   5   1       70.26       75.29      9.57 o
 -11   5   1       77.29       62.23      7.83 o
 -10   5   1      661.90      669.92     12.93 o
  -9   5   1      142.04      146.64      5.31 o
  -8   5   1      108.50      102.57      3.71 o
  -7   5   1     4817.25     4706.52     43.67 o
  -6   5   1       52.88       53.57      2.05 o
  -5   5   1        8.20        6.63      1.07 o
  -4   5   1      297.02      296.49      4.49 o
  -3   5   1       48.68       59.81      2.03 o
  -2   5   1      585.93      620.74      7.27 o
  -1   5   1     1300.14     1401.75     14.70 o
   0   5   1      927.80     1038.55     12.78 o
   1   5   1       15.81       20.88      1.27 o
   2   5   1      487.75      597.00      8.38 o
   3   5   1        0.94        1.20      0.65 o
   4   5   1        0.80        0.74      0.75 o
   5   5   1       87.94       92.71      2.42 o
   6   5   1       50.03       47.60      2.05 o
   7   5   1       25.32       23.25      2.02 o
   8   5   1      565.37      571.55     10.76 o
   9   5   1       24.31       27.18      2.74 o
  10   5   1       37.98       32.64      5.66 o
  11   5   1       23.27       23.07      5.66 o
  12   5   1       20.62       21.76      5.66 o
 -11   6   1       94.72      105.10     20.89 o
 -10   6   1       24.59       18.75      3.69 o
  -9   6   1      226.57      227.74      8.92 o
  -8   6   1      286.21      284.74      7.51 o
  -7   6   1     1179.17     1154.49     13.82 o
  -6   6   1      583.81      591.43      7.33 o
  -5   6   1      466.55      451.23      5.86 o
  -4   6   1       33.87       27.56      1.54 o
  -3   6   1        7.59        8.61      1.25 o
  -2   6   1      399.21      397.04      5.31 o
  -1   6   1      774.82      905.98     10.09 o
   0   6   1      345.09      383.07      5.92 o
   1   6   1     2275.28     2518.28     26.43 o
   2   6   1      490.74      609.46      8.79 o
   3   6   1       28.72       31.03      1.94 o
   4   6   1      426.34      453.82      6.17 o
   5   6   1      292.46      294.15      5.29 o
   6   6   1       14.96       14.50      1.46 o
   7   6   1      261.93      265.18      8.60 o
   8   6   1      698.36      642.65     15.23 o
   9   6   1        5.41        6.09      2.46 o
  10   6   1        3.03        1.74      3.48 o
  11   6   1        1.19        4.79      4.35 o
 -11   7   1       35.78       46.52      6.75 o
 -10   7   1       32.80       37.45      4.62 o
  -9   7   1        0.29       -2.06      2.29 o
  -8   7   1       42.98       39.35      8.49 o
  -7   7   1       61.33       64.26      3.36 o
  -6   7   1     1767.40     1749.15     19.88 o
  -5   7   1        0.21        0.35      1.26 o
  -4   7   1        0.00       -0.15      1.14 o
  -3   7   1      111.39      114.27      3.71 o
  -2   7   1      165.84      182.70      4.52 o
  -1   7   1       52.52       55.78      2.27 o
   0   7   1     1124.45     1203.17     17.40 o
   1   7   1      533.24      593.11      7.87 o
   2   7   1      350.11      402.61      6.77 o
   3   7   1      276.10      287.41      5.48 o
   4   7   1      302.02      331.46      6.16 o
   5   7   1       31.36       41.14      2.64 o
   6   7   1      248.46      246.29      6.30 o
   7   7   1       32.19       30.88      2.84 o
   8   7   1      223.29      227.68     12.84 o
   9   7   1      499.71      491.35     13.53 o
  10   7   1       87.51       67.89      8.27 o
  11   7   1      199.46      234.57     14.36 o
 -10   8   1        0.07        0.63      2.72 o
  -9   8   1        5.86        8.38      2.91 o
  -8   8   1      186.96      206.23      8.29 o
  -7   8   1       56.59       53.75      3.82 o
  -6   8   1      482.82      464.69      7.55 o
  -5   8   1       31.56       31.51      2.26 o
  -4   8   1      314.55      321.61      6.35 o
  -3   8   1        3.09        5.02      1.38 o
  -2   8   1       32.98       39.53      2.28 o
  -1   8   1       83.54       83.63      3.75 o
   0   8   1      692.96      776.06     13.64 o
   1   8   1      192.69      201.37      4.41 o
   2   8   1        0.52        0.66      1.17 o
   3   8   1       75.87       96.80      3.84 o
   4   8   1      252.86      240.62      5.34 o
   5   8   1      421.87      382.47      7.26 o
   6   8   1       79.39       92.62      3.61 o
   7   8   1       63.30       61.34      3.92 o
   8   8   1       14.05       11.69      6.31 o
   9   8   1      117.80      128.91      7.08 o
  10   8   1       29.87       34.15      5.00 o
 -10   9   1      131.01      152.60      8.31 o
  -9   9   1      376.79      409.74     21.11 o
  -8   9   1       82.61       83.12      6.26 o
  -7   9   1       14.62       14.85      2.36 o
  -6   9   1       82.33       94.45      3.67 o
  -5   9   1       41.44       41.73      2.56 o
  -4   9   1       78.99       86.62      3.61 o
  -3   9   1       93.95       97.69      4.51 o
  -2   9   1       47.10       44.34      3.41 o
  -1   9   1      259.05      237.61     11.59 o
   0   9   1      163.78      163.99      5.61 o
   1   9   1      349.18      369.56     10.46 o
   2   9   1        2.76        6.19      2.08 o
   3   9   1      303.49      305.48      7.04 o
   4   9   1      377.70      333.47      6.80 o
   5   9   1      117.56      112.08      4.39 o
   6   9   1      194.17      195.51      5.36 o
   7   9   1        6.91        9.68      3.05 o
   8   9   1       81.39       88.58      6.46 o
   9   9   1        2.74        3.92      2.91 o
  10   9   1       63.21       88.82     11.32 o
  -9  10   1       30.56       26.98      4.79 o
  -8  10   1        4.75        0.87      3.92 o
  -7  10   1      166.84      183.43      6.77 o
  -6  10   1       71.04       74.39      4.12 o
  -5  10   1        3.47        3.21      2.26 o
  -4  10   1      138.17      147.71      8.57 o
  -3  10   1      138.34      113.34      5.09 o
  -2  10   1      823.09      803.90     15.13 o
  -1  10   1       34.26       34.60      3.32 o
   0  10   1       13.40       13.17      2.59 o
   1  10   1       14.80       16.45      3.22 o
   2  10   1      118.89      132.19      8.59 o
   3  10   1       30.10       22.13      2.90 o
   4  10   1      814.54      700.79     13.80 o
   5  10   1        0.77        3.89      2.23 o
   6  10   1       45.39       49.27      3.98 o
   7  10   1       60.31       60.85      4.33 o
   8  10   1        1.00       -0.87      2.29 o
   9  10   1       87.23      105.36     15.01 o
  -8  11   1       33.47       29.16      6.96 o
  -7  11   1        9.96        8.98      3.05 o
  -6  11   1        0.07        0.48      2.06 o
  -5  11   1       41.07       43.92      3.52 o
  -4  11   1       84.06       81.17      5.09 o
  -3  11   1     1338.71     1318.51     24.99 o
  -2  11   1        4.50        7.74      2.49 o
  -1  11   1      179.28      170.47      6.36 o
   0  11   1      111.64       97.40      8.27 o
   1  11   1        8.17        8.49      3.70 o
   2  11   1       72.03       63.77      9.57 o
   3  11   1      681.61      602.81     19.07 o
   4  11   1       31.16       26.77      3.41 o
   5  11   1      329.52      324.98      9.10 o
   6  11   1        0.75        4.71      2.42 o
   7  11   1        2.95        0.39      3.03 o
   8  11   1        3.84        5.66      5.22 o
  -7  12   1        2.39        1.27      2.90 o
  -6  12   1        4.12       -0.25      2.16 o
  -5  12   1       13.07       11.80      2.65 o
  -4  12   1        9.22       10.60      3.05 o
  -3  12   1      533.03      534.23     12.38 o
  -2  12   1      653.76      598.12     13.30 o
  -1  12   1       76.52       73.12      6.15 o
   0  12   1      112.14      105.99      9.36 o
   1  12   1       11.63       10.24      3.53 o
   2  12   1       90.48       98.50      6.92 o
   3  12   1       80.99       63.78      6.53 o
   4  12   1      328.30      327.52     10.40 o
   5  12   1       42.42       35.05      5.90 o
   6  12   1        4.36       -1.36      2.67 o
   7  12   1       95.54      102.78      6.35 o
  -6  13   1        7.48        7.93      2.87 o
  -5  13   1       57.16       66.51      6.28 o
  -4  13   1      122.49      107.77      5.78 o
  -3  13   1       16.60       13.15      3.34 o
  -2  13   1      220.65      198.74      7.69 o
  -1  13   1       55.07       44.16      5.38 o
   0  13   1       52.59       57.85      5.85 o
   1  13   1       24.51       29.84      5.88 o
   2  13   1       13.03        9.54      3.65 o
   3  13   1        9.56        3.20      3.53 o
   4  13   1       69.09       62.12      6.26 o
   5  13   1      600.93      613.16     14.26 o
  -4  14   1      102.53       90.96     10.44 o
  -3  14   1        8.99       11.71      5.00 o
  -2  14   1      159.46      155.62      8.91 o
  -1  14   1       94.43       83.70      7.37 o
   0  14   1      138.65      135.44      8.92 o
   1  14   1       70.17       63.52      6.61 o
   2  14   1       13.41       12.62      4.31 o
   3  14   1        0.38       -1.09      3.39 o
 -12   0   2      105.68       96.18      9.57 o
 -10   0   2       17.03       10.69      3.13 o
  -8   0   2       72.51       65.78      4.76 o
  -6   0   2      609.14      631.38     10.20 o
  -4   0   2        0.33        0.06      2.58 o
  -2   0   2       26.51       24.05      1.53 o
   0   0   2      398.27      372.14      6.61 o
   2   0   2      966.80     1057.12     16.93 o
   4   0   2        3.91        2.14      0.67 o
   6   0   2       22.91       27.22      2.09 o
   8   0   2      197.77      219.78     10.44 o
  10   0   2      813.31      826.01     25.68 o
  12   0   2      341.09      292.89     15.23 o
 -13   1   2        6.25        6.72      2.82 o
 -12   1   2        1.82        3.70      2.92 o
 -11   1   2       66.64       68.51      5.38 o
 -10   1   2       53.85       51.57      3.39 o
  -9   1   2       83.05       74.61      4.21 o
  -8   1   2      189.12      193.85      5.04 o
  -7   1   2      277.16      280.50      4.20 o
  -6   1   2      561.58      633.02      7.27 o
  -5   1   2     1123.11     1179.92     11.89 o
  -4   1   2     2439.41     2604.68     22.19 o
  -3   1   2        7.02        3.90      0.68 o
  -2   1   2      610.14      585.48      8.77 o
  -1   1   2     1806.20     1789.77     20.13 o
   0   1   2     8525.78     8215.10     86.73 o
   1   1   2    22507.89    20585.02    843.88 o
   2   1   2     6417.34     6564.39     63.06 o
   3   1   2      547.08      531.61      5.95 o
   4   1   2      154.92      152.21      2.17 o
   5   1   2       83.51       88.93      1.87 o
   6   1   2       60.73       54.21      2.14 o
   7   1   2        0.35        1.27      1.15 o
   8   1   2        6.41        5.16      3.48 o
   9   1   2        0.02       -1.67      1.67 o
  10   1   2        1.42       -1.52      2.15 o
  11   1   2       61.45       56.99      5.07 o
  12   1   2      485.17      494.30     16.76 o
 -12   2   2        0.82        1.22      2.17 o
 -11   2   2        1.34        0.35      1.80 o
 -10   2   2       71.01       69.05      6.02 o
  -9   2   2      250.23      222.97      5.59 o
  -8   2   2        0.02       -0.01      1.43 o
  -7   2   2        9.96        8.42      1.44 o
  -6   2   2        1.21        0.47      0.82 o
  -5   2   2        5.47        3.41      0.75 o
  -4   2   2     3447.07     3611.60     33.01 o
  -3   2   2      513.23      516.46      6.19 o
  -2   2   2     5875.10     5745.47     46.78 o
  -1   2   2      299.54      266.63      3.27 o
   0   2   2      297.16      292.07      5.00 o
   1   2   2     2889.65     2890.53     25.86 o
   2   2   2    43389.21    40702.40    664.10 o
   3   2   2      217.19      234.10      2.95 o
   4   2   2        0.41        2.16      1.06 o
   5   2   2      126.37      124.01      2.11 o
   6   2   2      258.43      243.18      3.74 o
   7   2   2       12.70       13.58      1.91 o
   8   2   2      692.45      702.14     12.13 o
   9   2   2      119.07      118.48      6.53 o
  10   2   2       54.19       51.59      4.62 o
  11   2   2      438.50      422.34     13.93 o
  12   2   2       88.19       89.18     10.23 o
 -12   3   2        0.83        6.14      3.26 o
 -11   3   2      101.00      104.76      7.48 o
 -10   3   2       11.71       11.49      3.08 o
  -9   3   2      204.28      193.90      5.42 o
  -8   3   2      392.50      369.65      6.24 o
  -7   3   2      469.33      478.81      5.71 o
  -6   3   2       71.59       69.83      1.98 o
  -5   3   2       29.23       28.51      2.11 o
  -4   3   2       33.87       23.24      1.32 o
  -3   3   2       22.75       21.41      1.07 o
  -2   3   2     5123.11     5408.32     48.12 o
  -1   3   2      872.67      912.27      8.99 o
   0   3   2      351.04      399.51      4.36 o
   1   3   2      743.52      833.10      8.13 o
   2   3   2     3894.46     4201.42     37.79 o
   3   3   2      958.96     1053.84     10.33 o
   4   3   2       15.84       16.37      0.97 o
   5   3   2       65.13       75.88      1.62 o
   6   3   2        0.95        2.16      0.88 o
   7   3   2        0.97        1.58      1.41 o
   8   3   2      542.16      555.62     10.37 o
   9   3   2        0.17        1.74      2.15 o
  10   3   2       18.77       21.76      3.70 o
  11   3   2      271.72      283.98      9.83 o
  12   3   2       12.76       10.82      8.49 o
 -12   4   2       86.97       93.99     11.32 o
 -11   4   2       29.18       26.37      3.74 o
 -10   4   2       11.70       16.68      2.59 o
  -9   4   2      107.36      110.66      4.19 o
  -8   4   2       73.00       69.35      3.77 o
  -7   4   2       78.16       70.03      2.43 o
  -6   4   2       20.27       15.96      1.31 o
  -5   4   2      459.81      434.00      5.51 o
  -4   4   2      315.41      321.17      4.35 o
  -3   4   2     1494.87     1577.50     15.20 o
  -2   4   2       63.13       63.49      2.04 o
  -1   4   2       58.81       50.33      1.41 o
   0   4   2        1.12        2.93      0.59 o
   1   4   2        3.21        3.12      0.73 o
   2   4   2      329.14      353.13      4.18 o
   3   4   2     5791.02     6450.08     62.79 o
   4   4   2       32.54       37.93      1.45 o
   5   4   2       20.67       20.61      1.29 o
   6   4   2       66.46       64.31      1.74 o
   7   4   2       56.67       62.58      3.25 o
   8   4   2      248.37      248.96      7.38 o
   9   4   2      421.54      411.03     11.03 o
  10   4   2       18.72       20.42      3.22 o
  11   4   2       91.51      101.40      6.75 o
  12   4   2        5.04        4.79      4.79 o
 -12   5   2       24.34       24.37      6.09 o
 -11   5   2      148.85      145.14      7.69 o
 -10   5   2        1.34        1.46      1.84 o
  -9   5   2      530.63      501.65      9.09 o
  -8   5   2      111.70      110.98      3.97 o
  -7   5   2       47.86       49.98      2.01 o
  -6   5   2       31.03       31.03      1.74 o
  -5   5   2        0.64        0.70      0.87 o
  -4   5   2        9.86       11.65      1.36 o
  -3   5   2     5360.18     5666.79     50.91 o
  -2   5   2       13.96       17.30      1.04 o
  -1   5   2        2.49        2.86      0.85 o
   0   5   2      233.99      237.31      3.41 o
   1   5   2      652.57      689.78     10.05 o
   2   5   2     2469.25     2631.65     30.27 o
   3   5   2     2574.95     2618.84     26.83 o
   4   5   2      268.62      275.01      4.68 o
   5   5   2       66.54       62.20      1.99 o
   6   5   2      289.06      295.06      4.33 o
   7   5   2        4.77        2.75      1.47 o
   8   5   2      109.24      110.62      4.40 o
   9   5   2      341.69      327.79     10.88 o
  10   5   2        4.38        2.61      3.48 o
  11   5   2       36.77       23.07      5.66 o
  12   5   2        8.22        9.57      4.79 o
 -11   6   2       17.28       14.74      3.84 o
 -10   6   2       85.79      102.14      9.79 o
  -9   6   2      326.50      334.17      8.84 o
  -8   6   2      182.91      169.36      4.78 o
  -7   6   2      151.45      151.21      3.44 o
  -6   6   2      215.26      222.02      4.34 o
  -5   6   2       13.13       12.66      1.20 o
  -4   6   2      120.84      151.16      2.96 o
  -3   6   2      693.41      693.72      7.81 o
  -2   6   2      910.06      995.14     11.21 o
  -1   6   2        0.26        0.53      0.63 o
   0   6   2      273.64      311.84      6.28 o
   1   6   2        1.73        2.93      1.05 o
   2   6   2      700.80      858.90     11.59 o
   3   6   2     1341.34     1451.67     18.16 o
   4   6   2      420.25      417.81      5.81 o
   5   6   2      188.33      194.28      4.10 o
   6   6   2      100.40      107.11      2.66 o
   7   6   2      258.70      249.30      8.15 o
   8   6   2       12.07       14.99      2.91 o
   9   6   2      144.23      152.13      7.08 o
  10   6   2      128.56      131.43     10.01 o
  11   6   2      126.73      139.70     10.88 o
 -11   7   2      156.92      160.52     10.88 o
 -10   7   2      154.04      155.82      7.84 o
  -9   7   2        1.75        5.61      2.72 o
  -8   7   2       11.40        8.70      2.72 o
  -7   7   2      221.59      218.77      8.79 o
  -6   7   2      468.74      447.81      7.20 o
  -5   7   2       26.21       28.37      2.06 o
  -4   7   2      324.87      357.07      5.74 o
  -3   7   2      454.54      483.65      6.10 o
  -2   7   2       92.94       88.22      2.03 o
  -1   7   2        3.71        2.04      0.88 o
   0   7   2      155.93      138.76      4.15 o
   1   7   2      226.44      230.84      4.60 o
   2   7   2      261.02      307.65      5.70 o
   3   7   2       55.28       52.13      2.93 o
   4   7   2       48.32       33.51      2.32 o
   5   7   2       13.11       14.14      1.80 o
   6   7   2      260.04      258.22      5.00 o
   7   7   2        6.77        5.00      2.46 o
   8   7   2       30.91       32.33      5.66 o
   9   7   2       26.67       26.98      3.84 o
  10   7   2        6.87        2.61      3.92 o
  11   7   2        0.21        2.18      4.35 o
 -10   8   2       72.74       82.38      6.57 o
  -9   8   2       12.50        9.95      3.13 o
  -8   8   2       13.70       15.12      3.34 o
  -7   8   2        2.10        3.01      1.72 o
  -6   8   2        3.07        1.01      1.41 o
  -5   8   2      168.95      156.32      4.10 o
  -4   8   2       11.83       14.66      2.68 o
  -3   8   2        5.50        5.76      1.70 o
  -2   8   2       62.47       70.29      3.58 o
  -1   8   2      363.76      363.27      9.00 o
   0   8   2        7.76        8.53      1.70 o
   1   8   2       37.65       35.35      2.16 o
   2   8   2       38.68       41.48      2.43 o
   3   8   2        8.39        9.06      1.63 o
   4   8   2       12.11       12.85      1.80 o
   5   8   2      426.55      450.06      8.12 o
   6   8   2      235.49      232.55      6.41 o
   7   8   2        1.40        0.99      5.22 o
   8   8   2        7.37        8.96      2.91 o
   9   8   2       69.42       69.33      5.85 o
  10   8   2        0.01       -0.87      3.92 o
 -10   9   2       31.20       42.63      5.20 o
  -9   9   2       12.31       10.13      3.22 o
  -8   9   2        6.64        2.56      2.72 o
  -7   9   2       45.14       52.99      3.11 o
  -6   9   2        0.24       -0.75      1.44 o
  -5   9   2      123.53      120.43      3.84 o
  -4   9   2       17.55       25.76      3.54 o
  -3   9   2       91.44       91.13      4.48 o
  -2   9   2      496.31      489.10     10.37 o
  -1   9   2      163.73      166.56      5.61 o
   0   9   2      190.52      188.20      6.71 o
   1   9   2        0.98        3.17      1.91 o
   2   9   2        5.29        6.97      2.05 o
   3   9   2        0.75        0.06      1.40 o
   4   9   2      439.85      439.46      9.82 o
   5   9   2       50.21       51.78      3.19 o
   6   9   2      105.36      107.50      4.90 o
   7   9   2      263.02      250.13     10.88 o
   8   9   2       36.31       31.61      4.28 o
   9   9   2       88.04      101.41      7.08 o
  10   9   2      190.31      234.57     14.36 o
  -9  10   2        5.93        0.00      4.79 o
  -8  10   2      224.74      231.09     14.36 o
  -7  10   2       14.21       10.43      2.50 o
  -6  10   2       78.49       82.35      4.33 o
  -5  10   2      155.85      170.56      5.52 o
  -4  10   2       57.23       58.08      3.69 o
  -3  10   2       11.41       11.91      2.18 o
  -2  10   2     1447.18     1343.29     30.43 o
  -1  10   2       56.80       59.08      4.18 o
   0  10   2       39.35       35.69      3.34 o
   1  10   2       88.59       89.22      5.85 o
   2  10   2       33.24       33.97      4.00 o
   3  10   2        0.01        0.20      3.92 o
   4  10   2      437.76      427.84     11.50 o
   5  10   2       37.39       37.91      3.60 o
   6  10   2        0.53       -1.68      1.72 o
   7  10   2      126.24      129.85     13.06 o
   8  10   2        7.64        5.53      3.13 o
   9  10   2       50.09       49.37      5.54 o
  -8  11   2        5.33       14.36      6.09 o
  -7  11   2       13.45       14.46      3.51 o
  -6  11   2      146.56      162.73      5.68 o
  -5  11   2        0.30        0.07      1.97 o
  -4  11   2        0.91        1.08      2.02 o
  -3  11   2        0.16        0.18      1.84 o
  -2  11   2      883.77      863.70     16.48 o
  -1  11   2       30.56       27.24      3.27 o
   0  11   2       49.74       41.07      3.77 o
   1  11   2       54.41       56.49      5.20 o
   2  11   2       13.69        6.31      3.08 o
   3  11   2       17.97       21.08      3.84 o
   4  11   2       44.82       43.81      4.89 o
   5  11   2       90.26       88.02      5.51 o
   6  11   2       24.16       21.66      3.27 o
   7  11   2       75.85       69.63      9.14 o
   8  11   2        2.29        0.44      4.35 o
  -7  12   2       92.42      115.37      6.91 o
  -6  12   2       25.45       31.24      3.38 o
  -5  12   2       25.01       31.88      3.36 o
  -4  12   2       23.29       17.75      2.77 o
  -3  12   2      109.83      105.77      5.26 o
  -2  12   2        1.61        4.99      2.49 o
  -1  12   2        0.19       -0.50      2.23 o
   0  12   2       55.57       58.14      6.75 o
   1  12   2      224.63      226.27      9.07 o
   2  12   2       25.68       23.47      4.15 o
   3  12   2       85.61       69.82      5.99 o
   4  12   2       44.95       49.63      5.38 o
   5  12   2       25.15       31.90      4.89 o
   6  12   2       18.68       26.53      4.76 o
   7  12   2       38.34       60.06      9.14 o
  -6  13   2      126.33      111.41     11.75 o
  -5  13   2        9.15       14.34      3.03 o
  -4  13   2      144.74      139.96      5.92 o
  -3  13   2      880.96      833.66     16.71 o
  -2  13   2      395.57      371.47      9.02 o
  -1  13   2        2.14        3.07      3.53 o
   0  13   2       10.79        8.70      3.69 o
   1  13   2        1.01       -2.93      4.79 o
   2  13   2       80.68       88.35      6.92 o
   3  13   2       94.67      103.98      7.83 o
   4  13   2      296.42      283.71     11.32 o
   5  13   2        3.34        1.55      5.38 o
  -3  14   2      342.97      338.12     10.11 o
  -2  14   2       15.76       18.18      3.18 o
  -1  14   2        2.01        5.10      3.46 o
   0  14   2       16.42       18.27      5.95 o
   1  14   2        0.44        4.75      2.88 o
   2  14   2        3.90        4.95      4.17 o
   3  14   2        0.54        3.43      4.94 o
 -11   0   3        4.28       -1.52      2.03 o
  -9   0   3      722.21      674.99     12.62 o
  -7   0   3        0.19        0.81      1.28 o
  -5   0   3     3627.46     3757.11     42.04 o
  -3   0   3      105.51       88.56      2.80 o
  -1   0   3      687.12      689.37     10.00 o
   1   0   3      199.11      266.89      6.75 o
   3   0   3       84.00      100.97      3.22 o
   5   0   3       73.16       94.55      2.26 o
   7   0   3      471.78      490.90     16.10 o
   9   0   3      110.06      113.59      8.27 o
  11   0   3     1401.47     1393.51     39.17 o
 -12   1   3        1.44       -0.79      2.08 o
 -11   1   3      203.47      199.10      4.78 o
 -10   1   3      304.93      252.61      5.74 o
  -9   1   3      420.17      407.95      7.14 o
  -8   1   3        0.01       -0.70      1.27 o
  -7   1   3        0.16        0.52      0.96 o
  -6   1   3      270.89      261.67      4.31 o
  -5   1   3       39.27       38.72      1.54 o
  -4   1   3     5298.75     5468.58     49.44 o
  -3   1   3      745.30      734.15      7.79 o
  -2   1   3      740.04      678.46      7.14 o
  -1   1   3        7.08       10.54      0.93 o
   0   1   3      158.43      127.17      2.62 o
   1   1   3     3580.03     3601.41     35.13 o
   2   1   3     2619.00     2691.46     34.15 o
   3   1   3      299.52      296.51      5.40 o
   4   1   3      629.78      659.33      7.46 o
   5   1   3       52.25       51.02      1.53 o
   6   1   3      100.43      107.75      3.26 o
   7   1   3        4.89        7.16      1.98 o
   8   1   3       24.76       21.28      2.91 o
   9   1   3        4.85        8.92      2.46 o
  10   1   3      229.61      231.69      8.46 o
  11   1   3        2.38        1.66      2.60 o
  12   1   3       86.38       79.24      6.46 o
 -12   2   3       21.31       17.44      2.99 o
 -11   2   3       68.93       65.26      4.42 o
 -10   2   3      173.38      156.83      5.14 o
  -9   2   3      461.65      423.08      8.18 o
  -8   2   3       28.87       30.74      2.54 o
  -7   2   3      293.94      280.97      5.58 o
  -6   2   3       51.03       57.61      2.10 o
  -5   2   3      167.78      186.01      3.44 o
  -4   2   3     2073.94     2172.93     18.97 o
  -3   2   3      135.66      120.75      2.56 o
  -2   2   3      281.48      308.87      4.24 o
  -1   2   3      116.24      102.25      2.70 o
   0   2   3      362.56      361.81      4.52 o
   1   2   3      543.70      530.22      5.58 o
   2   2   3     2812.77     2983.00     38.23 o
   3   2   3       11.05       12.23      0.97 o
   4   2   3     1281.68     1462.53     15.32 o
   5   2   3        4.33        6.16      0.88 o
   6   2   3        1.60        5.95      1.26 o
   7   2   3       79.23       79.81      3.31 o
   8   2   3      229.18      241.18      7.84 o
   9   2   3      514.92      560.57     13.53 o
  10   2   3      883.41      883.60     19.22 o
  11   2   3      324.38      315.58     10.61 o
  12   2   3        2.92        2.52      2.91 o
 -12   3   3       18.53       17.36      3.02 o
 -11   3   3        2.45        2.68      2.17 o
 -10   3   3       60.02       57.94      3.60 o
  -9   3   3      559.25      505.38      9.27 o
  -8   3   3      760.88      721.48     11.31 o
  -7   3   3      106.28      105.30      2.86 o
  -6   3   3       71.89       59.56      2.50 o
  -5   3   3     1413.81     1456.33     14.69 o
  -4   3   3      143.64      137.73      2.68 o
  -3   3   3       19.85       12.34      1.03 o
  -2   3   3      585.90      629.98      6.84 o
  -1   3   3      288.55      344.69      4.20 o
   0   3   3      698.72      740.46      7.58 o
   1   3   3      841.12      838.75      8.38 o
   2   3   3        0.01        1.93      0.60 o
   3   3   3     1226.75     1247.99     12.11 o
   4   3   3     1588.94     1785.13     16.91 o
   5   3   3      149.43      149.28      2.46 o
   6   3   3        0.95       -0.07      0.96 o
   7   3   3       44.51       39.60      4.20 o
   8   3   3       43.51       47.82      4.15 o
   9   3   3        1.45       -0.33      1.98 o
  10   3   3      273.92      286.49      9.52 o
  11   3   3       14.48       11.73      3.22 o
  12   3   3      286.44      277.13     10.31 o
 -12   4   3      170.73      164.73     11.13 o
 -11   4   3        4.73        5.78      3.56 o
 -10   4   3        0.47        1.23      1.95 o
  -9   4   3      216.96      226.26      5.77 o
  -8   4   3      470.81      473.46     10.93 o
  -7   4   3      621.14      589.00      7.53 o
  -6   4   3      105.91      101.30      2.66 o
  -5   4   3      130.42      124.90      2.77 o
  -4   4   3       34.88       37.11      1.83 o
  -3   4   3     1810.48     1928.52     19.33 o
  -2   4   3      274.95      300.22      3.95 o
  -1   4   3        4.70        4.39      0.75 o
   0   4   3     1624.67     1666.30     15.78 o
   1   4   3      334.41      354.64      5.03 o
   2   4   3      482.53      503.09      5.65 o
   3   4   3     1654.83     1847.06     17.54 o
   4   4   3        9.86       11.80      0.99 o
   5   4   3      170.84      195.18      3.20 o
   6   4   3       37.34       44.16      2.76 o
   7   4   3        5.56        2.76      1.51 o
   8   4   3       37.52       37.79      3.53 o
   9   4   3      350.61      339.61      9.91 o
  10   4   3      262.59      268.93     14.36 o
  11   4   3        5.03        4.57      2.77 o
  12   4   3        2.12        6.96      4.35 o
 -12   5   3      216.52      235.44     11.53 o
 -11   5   3       13.19       16.50      2.99 o
 -10   5   3        0.92        2.10      1.85 o
  -9   5   3     1226.45     1212.43     21.24 o
  -8   5   3       57.86       49.67      3.01 o
  -7   5   3        6.50        5.55      1.27 o
  -6   5   3     1291.86     1252.35     14.53 o
  -5   5   3      433.77      421.39      5.67 o
  -4   5   3        0.06        0.30      0.71 o
  -3   5   3      455.50      459.71      5.67 o
  -2   5   3      214.29      202.66      3.21 o
  -1   5   3       75.96       77.75      1.91 o
   0   5   3       93.67       87.94      2.21 o
   1   5   3      416.50      422.48      8.35 o
   2   5   3        8.66       10.96      0.83 o
   3   5   3      958.71     1089.36     12.49 o
   4   5   3      231.32      270.63      4.27 o
   5   5   3       15.87       14.04      1.17 o
   6   5   3       44.69       45.85      2.09 o
   7   5   3        0.02        1.29      1.47 o
   8   5   3       28.38       24.26      3.62 o
   9   5   3       39.46       43.52      6.53 o
  10   5   3       82.77       68.33      8.27 o
  11   5   3      175.06      181.04     12.19 o
 -11   6   3        9.69       11.22      3.53 o
 -10   6   3       28.14       29.94      4.28 o
  -9   6   3      525.04      506.80     11.37 o
  -8   6   3       31.18       29.96      2.54 o
  -7   6   3      216.56      203.38      4.47 o
  -6   6   3     2204.81     2151.37     21.28 o
  -5   6   3      563.03      560.62      7.06 o
  -4   6   3      103.80       90.12      2.25 o
  -3   6   3       14.17       14.66      1.18 o
  -2   6   3      301.09      319.40      4.41 o
  -1   6   3       25.94       27.54      1.27 o
   0   6   3      582.28      610.32      7.14 o
   1   6   3       25.08       25.14      1.61 o
   2   6   3      419.83      407.50      5.97 o
   3   6   3        3.54        0.82      0.66 o
   4   6   3        0.29        0.93      0.78 o
   5   6   3     1157.77     1236.24     18.26 o
   6   6   3      442.74      409.82      7.21 o
   7   6   3      204.08      185.85      7.08 o
   8   6   3       90.63       94.72      6.31 o
   9   6   3       17.55       20.45      5.22 o
  10   6   3       49.34       48.74      6.96 o
  11   6   3      198.66      214.55     13.49 o
 -11   7   3        0.60        2.05      2.40 o
 -10   7   3      141.20      138.77      7.53 o
  -9   7   3      351.64      337.92      9.12 o
  -8   7   3       31.97       37.40      5.02 o
  -7   7   3      296.97      307.27      6.58 o
  -6   7   3      291.75      272.90      5.38 o
  -5   7   3      784.34      738.21      8.87 o
  -4   7   3        1.03        3.51      1.00 o
  -3   7   3       56.55       58.09      2.10 o
  -2   7   3       11.78       15.36      1.18 o
  -1   7   3       75.71       76.06      2.01 o
   0   7   3        7.21        5.51      1.11 o
   1   7   3      340.98      357.42      5.66 o
   2   7   3      166.64      169.08      4.81 o
   3   7   3        0.58        0.19      1.09 o
   4   7   3      347.95      326.97      5.71 o
   5   7   3      182.17      194.10      4.23 o
   6   7   3      652.99      595.15      9.65 o
   7   7   3       12.43       11.99      2.77 o
   8   7   3       43.78       51.57      4.62 o
   9   7   3       10.94        6.09      3.92 o
  10   7   3        1.65        5.66      4.35 o
  11   7   3       71.58       67.46      9.14 o
 -10   8   3      443.86      459.03     14.12 o
  -9   8   3      150.02      147.51      8.62 o
  -8   8   3        0.05        1.30      2.10 o
  -7   8   3       11.75       10.24      1.89 o
  -6   8   3      196.78      182.31      4.55 o
  -5   8   3     1564.63     1570.44     16.58 o
  -4   8   3      152.26      155.72      3.87 o
  -3   8   3      142.04      144.38      3.93 o
  -2   8   3       68.11       64.75      2.55 o
  -1   8   3       61.20       61.96      2.50 o
   0   8   3       95.74      107.10      3.04 o
   1   8   3       50.73       60.99      2.61 o
   2   8   3      258.94      256.99      4.87 o
   3   8   3      432.00      448.73      7.73 o
   4   8   3       25.89       38.80      2.31 o
   5   8   3      190.43      157.86      4.56 o
   6   8   3        6.86        0.04      1.79 o
   7   8   3       34.65       37.46      4.15 o
   8   8   3       18.01        7.83      2.91 o
   9   8   3        1.34       -1.74      3.05 o
  10   8   3      102.57      117.50     10.88 o
 -10   9   3      179.32      170.61      9.34 o
  -9   9   3       92.72      100.41      6.16 o
  -8   9   3       31.28       28.09      3.58 o
  -7   9   3        8.96       11.62      1.83 o
  -6   9   3       11.54       12.69      2.54 o
  -5   9   3      457.64      457.78      6.84 o
  -4   9   3      402.27      394.82      8.14 o
  -3   9   3      174.69      186.12      5.42 o
  -2   9   3      176.39      161.23      5.46 o
  -1   9   3      908.87      891.90     13.76 o
   0   9   3      212.18      210.36      5.55 o
   1   9   3        0.50        0.94      1.59 o
   2   9   3      580.36      601.15      9.69 o
   3   9   3       67.12       54.39      3.01 o
   4   9   3       49.96       46.29      3.96 o
   5   9   3      817.00      729.47     10.43 o
   6   9   3      251.79      240.85      7.60 o
   7   9   3       77.70       67.93      6.53 o
   8   9   3        0.78        2.39      2.77 o
   9   9   3        2.16        5.22      4.35 o
  -9  10   3        0.58        4.35      5.22 o
  -8  10   3       18.93       19.13      4.45 o
  -7  10   3      198.42      198.66      9.36 o
  -6  10   3       60.56       54.53      3.74 o
  -5  10   3       72.67       67.96      3.95 o
  -4  10   3      452.62      454.72      9.24 o
  -3  10   3       35.80       32.01      2.95 o
  -2  10   3      251.57      241.82      6.41 o
  -1  10   3     1005.64      946.02     14.68 o
   0  10   3       15.72       13.88      2.21 o
   1  10   3      143.04      151.42      4.84 o
   2  10   3      565.62      583.21     11.97 o
   3  10   3      411.78      369.69     12.05 o
   4  10   3       41.06       52.44      4.00 o
   5  10   3      217.85      196.89      5.47 o
   6  10   3       19.11       23.38      3.07 o
   7  10   3       21.37       34.64      4.28 o
   8  10   3       23.40       16.99      3.69 o
   9  10   3        0.01        0.44      3.92 o
  -8  11   3       60.07       72.68     10.01 o
  -7  11   3      114.54      118.45      5.47 o
  -6  11   3        8.97        9.22      2.76 o
  -5  11   3       20.86       17.01      2.80 o
  -4  11   3      356.27      375.73      8.69 o
  -3  11   3       69.77       62.59      4.00 o
  -2  11   3      254.44      247.18      6.68 o
  -1  11   3        0.13        1.14      1.84 o
   0  11   3       11.29        9.37      2.26 o
   1  11   3       44.07       44.75      7.98 o
   2  11   3        5.01        9.10      2.67 o
   3  11   3       75.17       72.45      4.76 o
   4  11   3       23.87       12.10      2.82 o
   5  11   3        2.04        3.48      2.51 o
   6  11   3       39.54       45.70      7.40 o
   8  11   3       70.41       89.22     10.44 o
  -7  12   3       61.70       67.80      5.67 o
  -6  12   3       36.78       39.92      3.75 o
  -5  12   3       18.55       14.82      2.91 o
  -4  12   3      104.72      109.20      5.48 o
  -3  12   3       39.55       40.33      3.68 o
  -2  12   3       25.50       28.41      3.26 o
  -1  12   3      403.38      359.26      8.53 o
   0  12   3       37.30       41.93      3.59 o
   1  12   3        0.49       -2.01      2.01 o
   2  12   3        3.79        3.84      2.49 o
   3  12   3      209.55      221.46     15.68 o
   4  12   3       46.56       38.02      3.98 o
   5  12   3      101.83      100.19      5.77 o
   6  12   3      149.20      167.12     12.19 o
  -5  13   3        6.36        3.58      2.62 o
  -4  13   3       28.68       36.47      3.80 o
  -3  13   3       58.89       53.43      4.24 o
  -2  13   3      211.69      201.11      6.75 o
  -1  13   3      271.07      267.01      7.56 o
   0  13   3       13.28       23.08      3.77 o
   1  13   3        1.04        2.47      2.67 o
   2  13   3       57.34       59.92      4.83 o
   3  13   3        1.54        0.87      3.80 o
   4  13   3        5.04        8.19      3.09 o
   5  13   3      128.33      141.97     11.82 o
  -3  14   3       11.96       12.32      3.48 o
  -2  14   3       92.27       87.89      6.15 o
  -1  14   3        0.13       -0.62      2.84 o
   0  14   3        1.91        3.32      2.92 o
   1  14   3       56.28       63.88      5.52 o
   2  14   3        9.88        6.69      4.06 o
   3  14   3       15.22       13.93      6.09 o
 -12   0   4        0.52        4.79      4.35 o
 -10   0   4       74.79       66.10      5.44 o
  -8   0   4        0.45        0.49      2.29 o
  -6   0   4       96.19       86.36      3.82 o
  -4   0   4      298.60      395.42      7.35 o
  -2   0   4      464.57      481.32      7.84 o
   0   0   4    10971.30    11247.28    244.58 o
   2   0   4     1070.59      589.26     15.67 o
   4   0   4     2972.58     3149.32     50.27 o
   6   0   4       39.74       26.11      3.48 o
   8   0   4       63.83       75.72      6.96 o
  10   0   4       10.37       13.06      4.79 o
  12   0   4      536.31      518.76     20.89 o
 -12   1   4        7.79        5.54      2.54 o
 -11   1   4       69.23       63.01      6.13 o
 -10   1   4       47.05       46.26      3.49 o
  -9   1   4       64.56       55.55      4.19 o
  -8   1   4       56.58       54.06      3.25 o
  -7   1   4        1.89        1.31      1.95 o
  -6   1   4      501.13      499.61      6.60 o
  -5   1   4      174.60      159.33      3.20 o
  -4   1   4      246.06      282.66      4.17 o
  -3   1   4        1.14        1.21      0.90 o
  -2   1   4     1536.63     1577.90     15.23 o
  -1   1   4     2312.19     2331.27     23.61 o
   0   1   4      608.56      587.95     17.37 o
   1   1   4      971.15      964.13     10.42 o
   2   1   4     2309.45     2370.96     30.36 o
   3   1   4      398.06      425.33      6.15 o
   4   1   4       92.40       95.39      2.60 o
   5   1   4      381.14      425.90      6.20 o
   6   1   4       12.38       10.88      2.15 o
   7   1   4       19.04       16.93      2.60 o
   8   1   4        3.09        3.92      3.48 o
   9   1   4       50.97       53.85      4.62 o
  10   1   4       12.88       18.00      3.92 o
  11   1   4       16.57       16.68      4.79 o
  12   1   4       26.03       25.62      4.28 o
 -12   2   4        7.45        6.40      2.65 o
 -11   2   4       15.83       15.94      2.58 o
 -10   2   4      229.65      207.32      5.25 o
  -9   2   4      289.51      264.73      5.69 o
  -8   2   4        4.72        5.89      1.54 o
  -7   2   4       30.31       24.54      1.84 o
  -6   2   4      128.30      141.43      3.21 o
  -5   2   4       39.57       40.07      1.88 o
  -4   2   4        0.05        1.11      0.90 o
  -3   2   4     2443.79     2566.85     39.69 o
  -2   2   4      173.94      187.51      5.48 o
  -1   2   4      396.32      403.20      5.30 o
   0   2   4        0.94       -0.58      0.66 o
   1   2   4      289.76      316.04      4.29 o
   2   2   4       12.82       15.28      1.01 o
   3   2   4     1003.41     1028.43     12.51 o
   4   2   4     1102.90     1156.48     13.92 o
   5   2   4     1150.20     1234.15     16.33 o
   6   2   4      137.32      157.84      4.13 o
   7   2   4        7.54       10.18      2.29 o
   8   2   4       50.61       51.90      4.13 o
   9   2   4       84.80       89.41     14.36 o
  10   2   4      491.09      484.16     13.05 o
  11   2   4      121.33      129.51      7.83 o
  12   2   4       70.45       75.78      9.36 o
 -12   3   4       30.23       35.56      3.87 o
 -11   3   4        6.77        7.69      2.02 o
 -10   3   4        4.86        6.25      1.72 o
  -9   3   4       37.08       42.43      2.77 o
  -8   3   4       24.44       22.01      2.09 o
  -7   3   4      234.85      238.82      4.06 o
  -6   3   4        0.65        0.22      0.96 o
  -5   3   4        0.00        0.69      0.96 o
  -4   3   4      544.79      577.01      7.47 o
  -3   3   4       12.24       14.60      1.30 o
  -2   3   4       41.92       47.40      1.86 o
  -1   3   4     3585.27     3648.29     33.17 o
   0   3   4      298.24      289.94      4.17 o
   1   3   4        5.47        8.71      0.92 o
   2   3   4     2948.48     3060.99     30.54 o
   3   3   4     3789.36     4151.78     51.89 o
   4   3   4     3527.32     3766.95     41.48 o
   5   3   4      245.40      238.92      3.92 o
   6   3   4       30.98       28.74      2.14 o
   7   3   4       33.69       31.70      3.22 o
   8   3   4      677.88      648.49     14.60 o
   9   3   4       44.59       46.70      4.28 o
  10   3   4      115.60      113.69      9.36 o
  11   3   4        8.86        4.35      3.05 o
  12   3   4        0.02       -2.60      2.60 o
 -12   4   4       82.79      102.09      5.94 o
 -11   4   4       14.14       18.75      2.70 o
 -10   4   4       33.72       35.69      2.80 o
  -9   4   4      319.31      298.70      6.12 o
  -8   4   4      357.95      334.92      5.65 o
  -7   4   4      424.57      387.97      5.38 o
  -6   4   4       45.48       41.59      1.89 o
  -5   4   4       32.68       37.69      2.00 o
  -4   4   4       26.98       33.88      1.79 o
  -3   4   4      475.54      502.51      6.15 o
  -2   4   4     2538.56     2748.68     25.62 o
  -1   4   4      617.71      606.51      6.81 o
   0   4   4        0.32        0.87      0.81 o
   1   4   4      186.08      195.91      3.03 o
   2   4   4      448.27      472.54      8.38 o
   3   4   4     3443.00     3566.85     45.54 o
   4   4   4      433.69      407.88      5.63 o
   5   4   4      185.31      196.22      3.68 o
   6   4   4        5.64        9.72      1.40 o
   7   4   4       55.92       58.62      3.16 o
   8   4   4       36.60       37.42      3.65 o
   9   4   4      327.78      330.05     10.23 o
  10   4   4      226.48      206.28      8.12 o
  11   4   4        8.24       13.93      5.22 o
 -12   5   4       31.82       35.69      6.96 o
 -11   5   4       47.53       51.53      4.59 o
 -10   5   4       30.32       27.91      2.58 o
  -9   5   4      528.27      489.38      8.25 o
  -8   5   4      156.22      141.93      3.76 o
  -7   5   4       29.75       26.59      1.80 o
  -6   5   4       14.40       10.68      1.40 o
  -5   5   4      152.85      149.99      3.22 o
  -4   5   4       31.06       35.65      1.78 o
  -3   5   4      387.98      398.55      5.29 o
  -2   5   4       78.57       92.27      2.50 o
  -1   5   4     1457.00     1517.81     14.94 o
   0   5   4      545.37      558.01      6.44 o
   1   5   4      724.87      742.71      8.04 o
   2   5   4      367.72      439.13      5.35 o
   3   5   4       91.67      120.73      2.70 o
   4   5   4     1650.71     1768.79     20.69 o
   5   5   4      316.85      331.03      4.77 o
   6   5   4        2.11        2.85      1.14 o
   7   5   4       50.93       51.22      3.13 o
   8   5   4       42.98       34.16      3.65 o
   9   5   4       20.80       18.71      4.79 o
  10   5   4      100.91       90.52      9.57 o
  11   5   4        1.03       -1.74      3.92 o
 -11   6   4      195.06      217.68      7.70 o
 -10   6   4        3.70        1.69      1.94 o
  -9   6   4       15.04       17.48      2.41 o
  -8   6   4       83.55       92.16      3.27 o
  -7   6   4      100.64       98.87      3.01 o
  -6   6   4      124.83      117.59      3.17 o
  -5   6   4       14.39       11.22      1.40 o
  -4   6   4       15.46       15.27      1.43 o
  -3   6   4        3.73        1.88      0.92 o
  -2   6   4        4.47        5.97      1.01 o
  -1   6   4      194.19      189.93      4.28 o
   0   6   4       35.70       38.97      1.92 o
   1   6   4      159.84      140.88      3.54 o
   2   6   4       64.61       62.04      1.90 o
   3   6   4      271.09      296.54      4.63 o
   4   6   4     1335.88     1417.04     17.33 o
   5   6   4      338.87      376.57      6.41 o
   6   6   4        3.97        4.28      1.66 o
   7   6   4       21.99       22.47      3.08 o
   8   6   4        0.18       -2.18      2.61 o
   9   6   4       59.81       51.35      6.96 o
  10   6   4       14.54       19.58      5.66 o
  11   6   4       31.66       22.20      6.53 o
 -11   7   4      542.97      539.90     15.83 o
 -10   7   4       64.15       62.88      4.22 o
  -9   7   4        0.66        2.54      1.92 o
  -8   7   4       73.17       67.26      3.42 o
  -7   7   4        1.95        0.88      1.32 o
  -6   7   4        0.66        0.56      1.15 o
  -5   7   4      782.75      788.46      9.45 o
  -4   7   4      104.25      108.50      3.02 o
  -3   7   4        1.52        2.31      1.67 o
  -2   7   4       12.81       15.14      1.72 o
  -1   7   4      690.27      674.03      7.85 o
   0   7   4      663.55      657.36      7.61 o
   1   7   4      109.56      113.27      3.09 o
   2   7   4      212.04      215.99      4.30 o
   3   7   4        4.86        7.55      1.54 o
   4   7   4      521.82      537.09      8.70 o
   5   7   4      334.07      329.90      6.47 o
   6   7   4       14.01       11.77      2.17 o
   7   7   4       31.88       28.54      3.65 o
   8   7   4        3.05        1.74      3.48 o
   9   7   4        6.80        4.79      3.92 o
  10   7   4       42.37       50.92      7.83 o
 -10   8   4      221.70      193.71      9.04 o
  -9   8   4        2.88        6.92      3.58 o
  -8   8   4       10.25       14.82      2.95 o
  -7   8   4      180.92      175.00      4.72 o
  -6   8   4      430.58      395.95      7.05 o
  -5   8   4      240.92      214.83      4.87 o
  -4   8   4      550.95      551.03      8.29 o
  -3   8   4       70.45       77.20      3.03 o
  -2   8   4        0.00       -0.40      1.16 o
  -1   8   4       44.86       49.50      2.43 o
   0   8   4     4222.06     4159.59     43.05 o
   1   8   4       62.53       54.30      2.97 o
   2   8   4        1.72        1.04      1.40 o
   3   8   4      191.79      201.76      5.08 o
   4   8   4       80.50       75.95      3.45 o
   5   8   4      412.91      427.58      9.11 o
   6   8   4      610.51      633.65     20.89 o
   7   8   4       54.32       65.59      5.38 o
   8   8   4       58.27       63.76      5.54 o
   9   8   4      122.61      128.38     10.44 o
  10   8   4       75.35       86.60      9.57 o
  -9   9   4        8.35       13.08      3.05 o
  -8   9   4        0.54       -1.59      3.29 o
  -7   9   4       98.39      100.49      4.18 o
  -6   9   4       27.85       24.30      2.32 o
  -5   9   4       37.49       31.31      2.91 o
  -4   9   4      477.27      463.59      9.17 o
  -3   9   4      262.17      275.00     11.43 o
  -2   9   4       68.23       68.08      3.73 o
  -1   9   4     1034.96     1019.81     15.58 o
   0   9   4     1099.67     1092.47     16.04 o
   1   9   4       13.89       15.19      1.80 o
   2   9   4       67.15       70.22      3.09 o
   3   9   4        0.04       -0.79      1.40 o
   4   9   4        0.05        0.72      2.07 o
   5   9   4        1.82        4.14      2.05 o
   6   9   4        0.60        2.69      2.40 o
   7   9   4       34.94       37.86      6.09 o
   8   9   4        7.12       12.19      4.35 o
   9   9   4       25.07       27.85      6.09 o
  -9  10   4       57.51       73.98     10.01 o
  -8  10   4      147.16      158.02      7.03 o
  -7  10   4      131.93      124.87      5.36 o
  -6  10   4       18.46       20.98      3.14 o
  -5  10   4        2.52        4.52      2.09 o
  -4  10   4       78.45       89.50      4.62 o
  -3  10   4       83.74       83.88      4.46 o
  -2  10   4       44.68       43.26      3.37 o
  -1  10   4      513.68      485.95      9.57 o
   0  10   4        2.78        2.66      2.14 o
   1  10   4       61.70       58.51      5.09 o
   2  10   4       36.96       30.90      3.43 o
   3  10   4       70.07       73.27      4.60 o
   4  10   4       19.89       22.43      3.18 o
   5  10   4        1.62        2.51      1.82 o
   6  10   4       24.70       33.64      8.49 o
   7  10   4      130.74      136.65      9.57 o
   8  10   4        0.78        9.14      4.35 o
  -8  11   4        2.71       -0.44      3.18 o
  -7  11   4      154.51      154.98      5.93 o
  -6  11   4        5.49        0.61      2.28 o
  -5  11   4       12.81       18.28      4.08 o
  -4  11   4       35.78       34.91      3.35 o
  -3  11   4      120.26      120.54      7.98 o
  -2  11   4       30.69       21.24      2.82 o
  -1  11   4      811.77      782.43     13.43 o
   0  11   4      122.06      129.05      4.95 o
   1  11   4       35.89       38.78      3.53 o
   2  11   4        5.27        4.40      2.49 o
   3  11   4      118.11      124.52      8.81 o
   4  11   4        8.98        8.85      2.76 o
   5  11   4       37.65       39.58      3.93 o
   6  11   4       97.10       85.73     10.01 o
  -7  12   4        0.38       -3.48      5.22 o
  -6  12   4      180.84      192.65      6.68 o
  -5  12   4       31.34       32.55      3.63 o
  -4  12   4        6.51        4.57      2.38 o
  -3  12   4      235.22      238.33      7.17 o
  -2  12   4        0.04       -0.59      2.14 o
  -1  12   4      277.18      277.42      7.62 o
   0  12   4      151.91      160.01      7.16 o
   1  12   4       15.27       12.47      4.14 o
   2  12   4        0.00        1.94      2.42 o
   3  12   4       69.93       72.58      5.18 o
   4  12   4       15.56       12.12      4.60 o
   5  12   4        2.15        2.96      2.84 o
   6  12   4      121.09      109.67     11.32 o
  -5  13   4       46.71       54.98      4.48 o
  -4  13   4      327.64      322.51      8.74 o
  -3  13   4       14.38        9.56      3.20 o
  -2  13   4      140.29      136.85      8.86 o
  -1  13   4       19.81       12.27      2.91 o
   0  13   4       26.72       30.88      3.57 o
   1  13   4       78.50       83.62      5.77 o
   2  13   4        2.84        6.65      3.09 o
   3  13   4       13.54       20.55      5.00 o
   4  13   4        0.42       -0.88      2.84 o
  -2  14   4      166.93      162.86      6.67 o
  -1  14   4        0.00       -2.42      2.42 o
   0  14   4       91.31       99.80      6.52 o
   1  14   4       70.87       65.79      5.53 o
   2  14   4        4.53        1.31      4.79 o
 -11   0   5      213.61      209.88      9.17 o
  -9   0   5      625.10      529.04     13.81 o
  -7   0   5       46.31       37.16      4.76 o
  -5   0   5     1047.73      922.59     14.60 o
  -3   0   5        7.05        7.99      1.98 o
  -1   0   5     1093.97      988.08     20.06 o
   1   0   5      811.86      861.03     12.54 o
   3   0   5       24.22       26.91      1.58 o
   5   0   5      107.02      130.57      4.39 o
   7   0   5      349.03      366.00     13.49 o
   9   0   5       37.21       30.03      5.22 o
  11   0   5       93.32      100.97      9.57 o
 -12   1   5        0.82        3.87      2.38 o
 -11   1   5        6.83        7.90      2.35 o
 -10   1   5        8.47        1.91      1.99 o
  -9   1   5      590.31      500.61      9.46 o
  -8   1   5      157.08      141.44      4.35 o
  -7   1   5        6.01       10.12      1.63 o
  -6   1   5     1437.81     1377.96     15.02 o
  -5   1   5       63.31       54.45      2.37 o
  -4   1   5      545.11      588.91      7.14 o
  -3   1   5        1.39        1.14      0.92 o
  -2   1   5      264.47      235.83      3.75 o
  -1   1   5        2.67        5.76      0.92 o
   0   1   5     3041.01     3034.30     63.47 o
   1   1   5        1.67        0.94      0.85 o
   2   1   5       48.78       51.07      1.80 o
   3   1   5     1103.85     1125.27     13.76 o
   4   1   5      140.80      149.18      3.42 o
   5   1   5       33.43       25.77      1.68 o
   6   1   5      956.68      965.91     18.31 o
   7   1   5        6.36        8.25      2.18 o
   8   1   5       13.87       14.86      4.13 o
   9   1   5       29.35       32.19      4.79 o
  10   1   5      151.89      163.37      7.53 o
  11   1   5        5.97        6.31      3.08 o
  12   1   5      442.19      439.68     18.50 o
 -12   2   5        0.01       -0.75      2.18 o
 -11   2   5        0.29        0.80      2.05 o
 -10   2   5      135.58      118.90      4.88 o
  -9   2   5        1.93        0.96      2.45 o
  -8   2   5        2.89        6.76      1.76 o
  -7   2   5     2315.03     2157.21     21.74 o
  -6   2   5      430.25      413.70      6.00 o
  -5   2   5      163.81      175.71      4.02 o
  -4   2   5        0.00        0.21      0.96 o
  -3   2   5     1667.66     1693.69     16.79 o
  -2   2   5      505.75      530.58      6.82 o
  -1   2   5      856.64      859.29      9.97 o
   0   2   5      515.05      571.69     10.03 o
   1   2   5      665.67      663.76      7.89 o
   2   2   5      687.54      708.39      8.28 o
   3   2   5       32.75       28.77      1.72 o
   4   2   5      634.00      643.32      8.86 o
   5   2   5       11.04       11.92      1.44 o
   6   2   5       40.47       51.69      6.31 o
   7   2   5       11.50       14.57      2.40 o
   8   2   5      337.35      333.24     15.23 o
   9   2   5        4.18        4.35      2.46 o
  10   2   5        0.34        0.06      2.29 o
  11   2   5        1.78        2.83      2.83 o
 -12   3   5        1.92        5.45      2.65 o
 -11   3   5        0.00        1.20      2.13 o
 -10   3   5       66.87       71.54      4.59 o
  -9   3   5      105.03      111.96      4.52 o
  -8   3   5      145.25      105.72      3.82 o
  -7   3   5     2458.35     2420.06     24.07 o
  -6   3   5       10.07        9.05      1.48 o
  -5   3   5        0.02        0.97      1.11 o
  -4   3   5     1375.06     1323.48     14.88 o
  -3   3   5     3938.45     4098.48     41.11 o
  -2   3   5     1977.50     2062.32     21.61 o
  -1   3   5      525.55      552.28      7.00 o
   0   3   5      485.68      496.29      7.09 o
   1   3   5       29.94       27.60      1.81 o
   2   3   5      270.03      288.98      4.28 o
   3   3   5     3282.00     3264.13     63.05 o
   4   3   5      464.11      483.90      7.23 o
   5   3   5      219.97      234.48      4.55 o
   6   3   5        0.85        0.16      1.67 o
   7   3   5       37.98       36.93      3.53 o
   8   3   5       12.37       10.08      2.60 o
   9   3   5       75.07       77.42      6.09 o
  10   3   5       21.08       20.93      3.53 o
  11   3   5      104.22      106.52      7.19 o
 -12   4   5       10.97        8.23      3.48 o
 -11   4   5        2.22        0.56      2.79 o
 -10   4   5       44.43       44.56      4.32 o
  -9   4   5       49.61       54.06      3.47 o
  -8   4   5     1365.96     1246.36     17.36 o
  -7   4   5      324.97      315.80      5.31 o
  -6   4   5       71.67       75.11      2.73 o
  -5   4   5       14.02       14.05      1.52 o
  -4   4   5      571.59      574.88      7.81 o
  -3   4   5       59.91       63.81      2.40 o
  -2   4   5      666.46      655.25      8.28 o
  -1   4   5      298.04      338.71      5.04 o
   0   4   5       49.46       38.07      1.55 o
   1   4   5        3.21        0.10      0.71 o
   2   4   5     2127.80     2187.86     22.65 o
   3   4   5        0.11        0.67      0.72 o
   4   4   5      588.25      609.31      8.67 o
   5   4   5      282.57      281.76      5.31 o
   6   4   5       34.37       37.29      3.03 o
   7   4   5      147.49      163.86     10.66 o
   8   4   5      587.71      569.33     13.50 o
   9   4   5       18.37       15.08      3.03 o
  10   4   5       13.38       13.78      3.08 o
  11   4   5       87.62       90.96     10.44 o
 -11   5   5        0.94        0.73      2.08 o
 -10   5   5      144.45      162.12      5.48 o
  -9   5   5       24.90       22.92      2.64 o
  -8   5   5      606.13      580.59      9.04 o
  -7   5   5      495.82      452.03      7.64 o
  -6   5   5       18.88       24.93      2.16 o
  -5   5   5      278.35      267.93      4.96 o
  -4   5   5       28.23       20.84      1.65 o
  -3   5   5       99.33      104.08      2.64 o
  -2   5   5       80.66       88.26      2.30 o
  -1   5   5        2.00        1.39      0.90 o
   0   5   5      111.44      106.39      2.43 o
   1   5   5       39.69       42.35      1.67 o
   2   5   5       10.17       13.32      1.18 o
   3   5   5       77.41       82.36      2.74 o
   4   5   5       23.82       31.04      1.77 o
   5   5   5     1282.16     1342.02     16.78 o
   6   5   5       44.35       38.99      2.62 o
   7   5   5       59.77       49.95      3.97 o
   8   5   5      195.62      193.23     11.32 o
   9   5   5       10.32       20.02      4.79 o
  10   5   5        1.01       -0.87      3.48 o
  11   5   5        0.95        2.61      4.35 o
 -11   6   5        4.12        6.33      3.05 o
 -10   6   5       58.56       54.86      5.96 o
  -9   6   5       30.86       35.22      3.01 o
  -8   6   5      374.28      373.80      6.96 o
  -7   6   5        0.08       -1.16      1.16 o
  -6   6   5       73.28       77.71      3.03 o
  -5   6   5      324.57      278.55      4.74 o
  -4   6   5      297.10      283.80      4.86 o
  -3   6   5       12.60       12.23      1.28 o
  -2   6   5      287.16      286.12      4.46 o
  -1   6   5      444.92      471.49      6.04 o
   0   6   5        1.72        2.05      0.82 o
   1   6   5      250.93      237.95      5.25 o
   2   6   5       11.56       14.42      1.23 o
   3   6   5        8.73        7.20      1.06 o
   4   6   5        0.02       -0.85      0.85 o
   5   6   5      539.38      560.56     10.30 o
   6   6   5      159.81      148.45      6.31 o
   7   6   5       27.83       20.89      4.35 o
   8   6   5       69.06       63.97      7.40 o
   9   6   5        0.83       -3.05      3.05 o
  10   6   5       19.54       31.33      6.53 o
 -10   7   5      325.39      310.79     10.55 o
  -9   7   5       27.99       25.32      3.46 o
  -8   7   5       31.22       27.31      2.96 o
  -7   7   5       29.08       25.62      3.71 o
  -6   7   5       44.14       42.31      2.93 o
  -5   7   5      103.95      111.83      3.20 o
  -4   7   5     1069.28     1032.06     11.62 o
  -3   7   5       32.97       31.74      1.86 o
  -2   7   5        0.77       -0.19      0.95 o
  -1   7   5       90.05       85.45      2.44 o
   0   7   5      441.75      423.30      5.67 o
   1   7   5      690.63      702.62     13.91 o
   2   7   5      109.48      109.13      3.58 o
   3   7   5       13.88       11.53      1.58 o
   4   7   5       27.66       26.38      2.28 o
   5   7   5       42.72       33.43      2.48 o
   6   7   5      137.09      125.35     16.54 o
   7   7   5      230.27      184.52     10.88 o
   8   7   5        1.77        5.22      3.92 o
   9   7   5        1.84       -0.44      3.92 o
  10   7   5        0.32       -3.48      3.48 o
 -10   8   5        3.18        3.73      2.80 o
  -9   8   5      369.67      352.86      9.74 o
  -8   8   5       76.85       66.83      5.08 o
  -7   8   5       36.42       38.11      3.02 o
  -6   8   5       56.60       53.69      3.02 o
  -5   8   5      362.54      334.58      9.10 o
  -4   8   5     1542.36     1470.50     17.68 o
  -3   8   5        1.27        0.05      1.06 o
  -2   8   5       20.10       23.41      1.95 o
  -1   8   5      212.85      197.88      4.97 o
   0   8   5      118.91      115.27      3.44 o
   1   8   5      678.91      658.41      9.32 o
   2   8   5       98.20       96.36      4.02 o
   3   8   5        2.64        2.07      1.53 o
   4   8   5       39.60       43.69      2.87 o
   5   8   5      244.79      204.88      6.23 o
   6   8   5      132.45      167.55     10.01 o
   7   8   5      611.37      602.75     21.32 o
   8   8   5        7.58        6.96      3.92 o
   9   8   5       42.94       52.66      7.83 o
  -9   9   5       80.55       86.48      5.67 o
  -8   9   5        9.30        9.93      2.79 o
  -7   9   5       11.30        7.52      1.94 o
  -6   9   5        1.26       -1.48      1.48 o
  -5   9   5      176.48      183.01      5.70 o
  -4   9   5      213.91      199.79      5.80 o
  -3   9   5       57.27       51.56      3.47 o
  -2   9   5       38.09       31.92      2.87 o
  -1   9   5       47.61       46.09      3.30 o
   0   9   5      152.07      146.63      4.00 o
   1   9   5       13.03       13.74      1.69 o
   2   9   5       34.99       43.02      3.87 o
   3   9   5      286.17      283.28      6.39 o
   4   9   5        1.96        2.75      2.18 o
   5   9   5        3.46        0.65      1.84 o
   6   9   5        1.83        7.28      3.48 o
   7   9   5      119.38      114.89      9.14 o
   8   9   5       42.08       47.00      6.96 o
   9   9   5        3.91       -1.31      3.92 o
  -8  10   5       17.95       17.90      4.59 o
  -7  10   5        3.64        2.71      2.38 o
  -6  10   5        1.02        1.93      2.38 o
  -5  10   5        2.06        3.14      2.21 o
  -4  10   5        4.39        6.43      2.21 o
  -3  10   5      557.24      564.84     10.76 o
  -2  10   5        2.01        2.83      2.01 o
  -1  10   5       77.91       76.82      6.85 o
   0  10   5       29.96       35.20      4.65 o
   1  10   5      212.86      209.33      6.03 o
   2  10   5        7.81        2.87      2.61 o
   3  10   5       39.84       40.74      3.85 o
   4  10   5        8.35        7.47      2.05 o
   5  10   5       45.58       45.80      3.29 o
   6  10   5       20.61       20.15      3.65 o
   7  10   5       33.00       31.77      6.09 o
   8  10   5        5.71       10.44      4.35 o
  -7  11   5       18.47       23.72      3.36 o
  -6  11   5        4.62        6.62      2.62 o
  -5  11   5       16.30       13.71      2.80 o
  -4  11   5        2.67        1.19      2.32 o
  -3  11   5      984.09      975.04     16.04 o
  -2  11   5        2.82        4.01      2.19 o
  -1  11   5       52.84       42.90      3.65 o
   0  11   5       15.86       11.34      2.54 o
   1  11   5       38.88       41.63      3.47 o
   2  11   5       81.13       78.96      6.10 o
   3  11   5      115.67      102.32      6.58 o
   4  11   5      200.48      193.89      7.04 o
   5  11   5       11.62       14.07      3.18 o
   6  11   5       33.75       26.11      6.53 o
  -6  12   5       49.95       45.75      4.16 o
  -5  12   5       72.87       66.27      4.67 o
  -4  12   5       23.56       28.86      3.49 o
  -3  12   5       74.59       67.29      4.56 o
  -2  12   5      124.59      146.44      5.81 o
  -1  12   5        4.54        5.60      2.50 o
   0  12   5        1.97        3.57      2.38 o
   1  12   5       87.00      102.12      5.16 o
   2  12   5       28.11       28.48      3.85 o
   3  12   5      105.62      122.27      6.35 o
   4  12   5      131.59      126.35      6.45 o
   5  12   5      116.51      109.77      6.36 o
  -4  13   5       25.31       25.74      3.54 o
  -3  13   5       99.79      102.79      7.10 o
  -2  13   5       66.66       66.92      5.21 o
  -1  13   5       88.68       92.14      5.33 o
   0  13   5       56.91       61.80      4.84 o
   1  13   5       14.74       13.14      4.49 o
   2  13   5      131.66      161.18      9.06 o
   3  13   5        1.04        2.67      2.99 o
   4  13   5        4.83        1.67      3.09 o
 -12   0   6       97.15       83.79      7.00 o
 -10   0   6       14.15       12.73      8.27 o
  -8   0   6       45.71       34.14      5.99 o
  -6   0   6        7.87        8.20      2.21 o
  -4   0   6       25.99       23.21      2.43 o
  -2   0   6      534.36      572.08      9.83 o
   0   0   6       56.55       70.56      3.76 o
   2   0   6      168.26      186.48      4.32 o
   4   0   6       67.33       60.20      3.53 o
   6   0   6     2195.32     2159.46     50.92 o
   8   0   6      423.86      409.09     15.67 o
  10   0   6       68.87       73.55      8.27 o
 -12   1   6        4.60        7.82      2.66 o
 -11   1   6        0.20       -1.54      2.07 o
 -10   1   6        1.17        3.30      2.09 o
  -9   1   6       13.40       10.01      2.22 o
  -8   1   6       32.76       33.71      2.28 o
  -7   1   6      387.69      373.16      6.02 o
  -6   1   6       12.48       10.78      1.82 o
  -5   1   6      251.23      240.66      6.19 o
  -4   1   6       30.66       27.30      1.74 o
  -3   1   6      165.52      177.36      3.57 o
  -2   1   6      163.92      150.83      4.54 o
  -1   1   6      471.40      457.53      5.78 o
   0   1   6       17.36       20.79      1.35 o
   1   1   6     2839.28     2846.58     29.03 o
   2   1   6      381.38      369.60      5.27 o
   3   1   6      123.14      118.24      2.84 o
   4   1   6      997.61      979.03     12.62 o
   5   1   6      155.89      176.28      5.46 o
   6   1   6      221.67      248.85      7.53 o
   7   1   6       43.80       59.99      4.45 o
   8   1   6        2.56        4.18      2.61 o
   9   1   6       98.39       95.36      6.30 o
  10   1   6       48.12       55.35      5.20 o
  11   1   6       35.16       36.02      4.79 o
 -12   2   6       16.93       21.29      3.33 o
 -11   2   6        4.84        3.82      2.27 o
 -10   2   6        0.00        0.61      2.14 o
  -9   2   6        0.36        0.89      1.82 o
  -8   2   6        9.39        7.89      1.73 o
  -7   2   6      360.92      338.47      5.97 o
  -6   2   6        4.65        2.34      1.30 o
  -5   2   6       62.82       60.05      2.46 o
  -4   2   6        1.75       -0.01      0.98 o
  -3   2   6      121.67      107.39      2.82 o
  -2   2   6       39.00       34.42      1.83 o
  -1   2   6        0.17        0.02      0.97 o
   0   2   6      479.34      502.44      6.67 o
   1   2   6      232.49      260.14      4.25 o
   2   2   6      127.23      116.36      2.73 o
   3   2   6       48.82       55.01      2.39 o
   4   2   6      435.80      463.91      7.12 o
   5   2   6      867.04      887.16     11.80 o
   6   2   6       35.65       43.08      3.53 o
   7   2   6        1.48        2.88      2.18 o
   8   2   6        2.78        4.79      2.15 o
   9   2   6        2.95        1.96      2.46 o
  10   2   6        7.97        9.93      3.92 o
  11   2   6       80.32       92.51      6.75 o
 -12   3   6       13.96       14.59      2.94 o
 -11   3   6       67.34       66.14      5.53 o
 -10   3   6       83.00       73.11      4.96 o
  -9   3   6        4.27        5.26      2.52 o
  -8   3   6      268.63      226.13      7.10 o
  -7   3   6      343.75      315.41      5.47 o
  -6   3   6      429.74      392.64      6.06 o
  -5   3   6        2.06        3.89      1.32 o
  -4   3   6      290.46      273.73      4.59 o
  -3   3   6      300.78      318.35      5.29 o
  -2   3   6       36.46       48.36      2.18 o
  -1   3   6       16.91       24.47      1.64 o
   0   3   6      777.55      736.82     11.36 o
   1   3   6       33.30       33.97      2.09 o
   2   3   6       13.01       10.16      1.23 o
   3   3   6      850.02      824.17     17.34 o
   4   3   6      258.23      272.89      5.14 o
   5   3   6       41.84       51.15      2.55 o
   6   3   6       14.33       21.67      4.35 o
   7   3   6      220.20      213.02      8.70 o
   8   3   6        0.01       -2.68      3.05 o
   9   3   6       73.64       69.99      6.53 o
  10   3   6      307.17      287.01      9.97 o
  11   3   6        9.78       14.08      3.53 o
 -11   4   6       44.70       50.23      3.86 o
 -10   4   6        2.09        2.01      2.51 o
  -9   4   6        0.56       -0.49      1.70 o
  -8   4   6       83.58       67.26      2.91 o
  -7   4   6       79.91       72.48      2.89 o
  -6   4   6       69.73       75.05      3.24 o
  -5   4   6      268.93      277.28      4.79 o
  -4   4   6      185.16      186.88      5.59 o
  -3   4   6       56.12       56.71      3.54 o
  -2   4   6        0.00       -1.00      1.00 o
  -1   4   6        1.27       -0.79      0.94 o
   0   4   6      117.38      115.87      4.30 o
   1   4   6      922.24      922.22     11.88 o
   2   4   6       27.26       26.61      1.55 o
   3   4   6        4.12        9.89      1.15 o
   4   4   6       38.12       34.46      2.36 o
   5   4   6      219.18      224.94      4.82 o
   6   4   6       60.17       54.29      3.97 o
   7   4   6      139.94      161.95      6.26 o
   8   4   6       35.55       37.12      3.84 o
   9   4   6        2.90        4.71      2.40 o
  10   4   6        0.00       -3.05      3.48 o
  11   4   6        0.12        1.74      3.92 o
 -11   5   6        0.19        2.15      2.71 o
 -10   5   6        0.59        1.22      2.09 o
  -9   5   6       68.31       66.79      4.02 o
  -8   5   6      108.37      104.13      4.27 o
  -7   5   6       32.01       26.49      2.09 o
  -6   5   6      524.05      482.13      6.99 o
  -5   5   6       55.62       58.28      2.76 o
  -4   5   6        2.73        3.35      1.30 o
  -3   5   6      137.98      130.83      3.40 o
  -2   5   6      229.36      235.30      4.42 o
  -1   5   6       61.85       57.72      2.35 o
   0   5   6      125.49      112.18      2.86 o
   1   5   6      264.46      259.50      4.37 o
   2   5   6     1594.36     1572.42     17.20 o
   3   5   6      118.94      113.22      3.25 o
   4   5   6      208.67      210.00      4.56 o
   5   5   6      481.18      520.28      8.29 o
   6   5   6      102.47      112.41      5.01 o
   7   5   6       45.56       46.53      7.62 o
   8   5   6       67.45       75.29      8.27 o
   9   5   6       96.14       87.91      9.14 o
  10   5   6      184.92      173.21     11.75 o
 -11   6   6       49.63       60.68      5.24 o
 -10   6   6       64.63       75.81      5.42 o
  -9   6   6      151.18      147.66      5.13 o
  -8   6   6       89.18       91.50      4.23 o
  -7   6   6      516.14      472.31      7.17 o
  -6   6   6      189.87      176.64      4.32 o
  -5   6   6       46.01       41.82      2.39 o
  -4   6   6      124.25       95.86      3.82 o
  -3   6   6       16.69       17.35      1.68 o
  -2   6   6        0.41        0.26      1.06 o
  -1   6   6      305.22      311.83      4.86 o
   0   6   6      488.74      458.81      6.10 o
   1   6   6        3.16        3.07      1.02 o
   2   6   6     2008.36     1971.91     19.47 o
   3   6   6       11.96       14.77      1.53 o
   4   6   6        9.25       11.07      2.29 o
   5   6   6      293.80      310.40     19.15 o
   6   6   6      266.55      232.83     11.75 o
   7   6   6       84.22       75.72      7.83 o
   8   6   6       89.96       91.83      9.14 o
   9   6   6       45.78       45.70      6.96 o
  10   6   6        0.93        5.22      4.35 o
 -10   7   6       44.82       61.31      5.11 o
  -9   7   6       90.34       88.86      9.87 o
  -8   7   6       38.24       44.03      3.45 o
  -7   7   6       65.29       66.09      3.18 o
  -6   7   6       13.33        9.74      1.66 o
  -5   7   6        7.94        5.63      1.48 o
  -4   7   6      263.94      246.51      4.61 o
  -3   7   6       24.43       19.10      1.75 o
  -2   7   6        0.83       -0.32      1.00 o
  -1   7   6      453.20      446.70      6.19 o
   0   7   6       82.12       85.09      2.53 o
   1   7   6     3030.69     2843.52     30.43 o
   2   7   6      817.51      749.07     10.09 o
   3   7   6      447.97      417.43      8.54 o
   4   7   6      125.71      139.51      4.34 o
   5   7   6      159.01      148.42      5.26 o
   6   7   6       97.21       95.68      5.38 o
   7   7   6      218.61      198.89     11.32 o
   8   7   6       57.07       54.84      7.40 o
   9   7   6        5.12        4.35      3.92 o
 -10   8   6      307.43      350.77     16.54 o
  -9   8   6       37.53       45.87      4.29 o
  -8   8   6        3.40        4.31      3.02 o
  -7   8   6       21.84       27.19      3.20 o
  -6   8   6      149.41      157.43      5.08 o
  -5   8   6      372.14      322.63      6.35 o
  -4   8   6      193.60      179.61      3.95 o
  -3   8   6      109.44      114.67      4.25 o
  -2   8   6        0.53       -1.34      1.70 o
  -1   8   6      255.39      262.87      5.40 o
   0   8   6       92.79       86.43      4.55 o
   1   8   6     1499.89     1452.62     19.20 o
   2   8   6       57.98       55.81      2.82 o
   3   8   6       80.82       73.21      3.63 o
   4   8   6       19.85       15.14      2.21 o
   5   8   6        0.36       -0.47      2.68 o
   6   8   6      723.42      716.34     23.50 o
   7   8   6        2.63        3.05      3.48 o
   8   8   6       12.50       13.06      4.79 o
   9   8   6       50.08       50.05      7.83 o
  -9   9   6      242.79      270.46      8.66 o
  -8   9   6        0.13       -2.01      2.01 o
  -7   9   6       75.58       75.74      5.72 o
  -6   9   6      224.71      210.99      7.41 o
  -5   9   6      402.30      373.48      8.41 o
  -4   9   6       20.37       20.61      2.69 o
  -3   9   6      436.52      444.23     10.58 o
  -2   9   6      242.40      233.48      7.85 o
  -1   9   6       16.92       16.47      2.36 o
   0   9   6      592.70      568.20      8.79 o
   1   9   6      427.74      414.67     12.57 o
   2   9   6        2.15        2.35      1.64 o
   3   9   6       16.03       22.29      3.20 o
   4   9   6       47.96       42.83      3.83 o
   5   9   6       11.79       12.67      2.57 o
   6   9   6      391.05      377.68     11.37 o
   7   9   6        5.44        6.09      3.92 o
   8   9   6       25.13       22.63      5.66 o
  -8  10   6       67.67       73.79     12.19 o
  -7  10   6        0.51        0.55      2.67 o
  -6  10   6        8.18        3.13      2.50 o
  -5  10   6      125.59      121.55      5.34 o
  -4  10   6      105.11      111.11      4.97 o
  -3  10   6      280.87      262.13      7.06 o
  -2  10   6      221.79      209.81      6.19 o
  -1  10   6      205.59      201.29      7.85 o
   0  10   6      186.13      181.99      5.65 o
   1  10   6        0.00        0.67      1.90 o
   2  10   6      565.16      566.27     12.22 o
   3  10   6       95.14       89.85      5.26 o
   4  10   6       19.03       14.85      2.47 o
   5  10   6      157.26      166.82      5.43 o
   6  10   6      156.40      171.92     13.71 o
   7  10   6      125.51       95.31      9.57 o
  -7  11   6      118.45      137.05      7.91 o
  -6  11   6       69.70       68.95      4.75 o
  -5  11   6       27.15       26.94      3.43 o
  -4  11   6       30.74       27.00      3.28 o
  -3  11   6       15.42       20.50      3.01 o
  -2  11   6      809.85      805.54     16.02 o
  -1  11   6      186.34      179.12      5.98 o
   0  11   6       28.22       25.03      2.98 o
   1  11   6        0.01       -1.97      2.14 o
   2  11   6       65.47       70.57      5.03 o
   3  11   6       49.71       52.09      5.40 o
   4  11   6        3.31       -2.16      2.42 o
   5  11   6        1.18       -2.19      2.59 o
  -5  12   6       43.09       41.82      4.16 o
  -4  12   6       16.37       18.89      3.66 o
  -3  12   6      187.31      208.02      7.10 o
  -2  12   6      121.89      115.59      5.81 o
  -1  12   6      184.61      194.92      6.56 o
   0  12   6       63.30       61.71      4.40 o
   1  12   6        1.00        2.99      2.28 o
   2  12   6       21.07       17.19      3.60 o
   3  12   6       29.58       37.62      4.26 o
   4  12   6       32.75       40.38      4.43 o
   5  12   6        0.87       -0.87      4.79 o
  -3  13   6      105.24      117.31      6.14 o
  -2  13   6        1.91        2.23      2.54 o
  -1  13   6       97.89       97.81      5.59 o
   0  13   6        6.39        7.68      2.82 o
   1  13   6       15.33       14.30      3.05 o
   2  13   6        0.25       -1.94      2.99 o
   3  13   6       14.38       11.69      3.68 o
 -11   0   7       30.67       33.15      4.99 o
  -9   0   7       65.11       50.10      6.96 o
  -7   0   7        0.03       -2.35      2.35 o
  -5   0   7     7014.87     6508.22     84.67 o
  -3   0   7        4.47        2.17      1.67 o
  -1   0   7       15.69       19.76      2.10 o
   1   0   7     1337.56     1377.34     19.83 o
   3   0   7      993.93      970.71     23.54 o
   5   0   7      106.39      103.83      7.18 o
   7   0   7        8.91       15.67      3.92 o
   9   0   7       68.32       63.10      7.40 o
  11   0   7       19.89       19.15      5.66 o
 -11   1   7       63.84       78.10      4.76 o
 -10   1   7        5.18        5.38      2.23 o
  -9   1   7       74.44       68.47      4.09 o
  -8   1   7       71.20       55.19      2.85 o
  -7   1   7      903.21      807.60     10.22 o
  -6   1   7      272.36      270.36      5.10 o
  -5   1   7      418.24      384.37      6.88 o
  -4   1   7      656.03      632.93      8.08 o
  -3   1   7       10.01       10.34      1.40 o
  -2   1   7       13.45       13.53      1.47 o
  -1   1   7      901.42      894.47     11.55 o
   0   1   7      155.83      155.47      4.18 o
   1   1   7        7.10        8.33      1.19 o
   2   1   7     1497.59     1543.26     15.44 o
   3   1   7       26.14       30.03      2.09 o
   4   1   7      203.65      203.37      5.34 o
   5   1   7     1264.59     1226.87     15.66 o
   6   1   7      154.54      152.24      5.99 o
   7   1   7       56.01       48.38      6.96 o
   8   1   7       21.34       23.94      4.35 o
   9   1   7       37.04       33.13      4.15 o
  10   1   7      155.66      159.15      7.69 o
  11   1   7      112.01      110.53     12.19 o
 -11   2   7        0.90        5.01      3.08 o
 -10   2   7        0.68        1.12      1.97 o
  -9   2   7       98.69       90.77      5.46 o
  -8   2   7        1.26       -1.81      2.70 o
  -7   2   7     1066.40      986.25     16.14 o
  -6   2   7     1685.28     1591.01     18.36 o
  -5   2   7      716.69      673.90      8.63 o
  -4   2   7      218.33      206.52      4.15 o
  -3   2   7       16.60       14.15      1.54 o
  -2   2   7       51.68       65.22      3.24 o
  -1   2   7      517.38      503.73      8.02 o
   0   2   7      179.90      194.37      3.92 o
   1   2   7      722.35      720.44      9.05 o
   2   2   7      654.44      658.38      8.39 o
   3   2   7     1043.94     1042.25     22.19 o
   4   2   7      540.71      517.63      8.15 o
   5   2   7      443.85      436.50      7.28 o
   6   2   7      192.27      187.40      6.75 o
   7   2   7       88.54       84.17      5.01 o
   8   2   7        0.01       -1.14      1.98 o
   9   2   7        0.56        2.41      3.05 o
  10   2   7       96.26      100.32      8.05 o
  11   2   7        4.17        3.16      2.91 o
 -11   3   7        0.00        4.85      2.38 o
 -10   3   7        8.20        5.42      2.27 o
  -9   3   7        0.01       -0.46      1.87 o
  -8   3   7        7.76        3.98      1.85 o
  -7   3   7      348.84      293.78      5.50 o
  -6   3   7     2534.42     2295.34     28.16 o
  -5   3   7       57.91       66.37      2.76 o
  -4   3   7       65.22       51.53      2.50 o
  -3   3   7      317.71      298.53      5.29 o
  -2   3   7      573.33      568.03      7.87 o
  -1   3   7        2.01        3.17      1.21 o
   0   3   7       53.03       54.30      2.88 o
   1   3   7      202.73      177.44      3.59 o
   2   3   7       26.70       29.16      1.74 o
   3   3   7        5.00        4.16      1.30 o
   4   3   7        5.80        7.13      1.42 o
   5   3   7       76.33       70.26      2.91 o
   6   3   7       47.82       45.08      3.65 o
   7   3   7      245.15      262.61      9.57 o
   8   3   7       41.60       45.50      4.45 o
   9   3   7       39.43       32.07      8.70 o
  10   3   7       96.09      101.78      6.75 o
 -11   4   7        0.57        1.29      2.29 o
 -10   4   7       32.15       39.59      3.49 o
  -9   4   7       53.25       60.48      5.28 o
  -8   4   7       40.35       32.37      2.50 o
  -7   4   7      277.52      321.17      5.74 o
  -6   4   7      151.33      147.13      3.81 o
  -5   4   7       88.51       85.04      3.03 o
  -4   4   7       33.27       37.29      2.31 o
  -3   4   7      163.07      159.55      3.82 o
  -2   4   7        9.90        8.67      1.41 o
  -1   4   7      754.35      764.84      9.72 o
   0   4   7      237.26      224.83      4.23 o
   1   4   7       44.94       42.33      2.05 o
   2   4   7       15.11       15.25      1.40 o
   3   4   7       67.05       69.36      2.88 o
   4   4   7      464.21      469.86      7.65 o
   5   4   7      150.72      147.40      4.05 o
   6   4   7        4.26        8.64      4.13 o
   7   4   7       60.99       56.11      4.39 o
   8   4   7       85.88       90.86      6.09 o
   9   4   7        9.44        6.62      3.05 o
  10   4   7       99.11      104.01     10.44 o
 -11   5   7       21.02       26.13      3.29 o
 -10   5   7        3.25        2.03      2.15 o
  -9   5   7       31.98       30.69      3.08 o
  -8   5   7      192.98      204.38      6.59 o
  -7   5   7      153.76      135.15      4.05 o
  -6   5   7      287.65      261.70      5.04 o
  -5   5   7        9.81        9.69      1.63 o
  -4   5   7        6.71        2.25      1.46 o
  -3   5   7       16.71       28.59      2.60 o
  -2   5   7     1079.86     1000.14     12.23 o
  -1   5   7     1543.69     1507.61     16.97 o
   0   5   7      235.08      258.05      5.23 o
   1   5   7      367.22      345.85      6.86 o
   2   5   7       81.23       79.15      2.62 o
   3   5   7       63.33       65.60      2.86 o
   4   5   7       55.36       47.71      2.88 o
   5   5   7      221.08      230.04      5.95 o
   6   5   7      373.21      351.26      9.48 o
   7   5   7        1.93        7.83      3.48 o
   8   5   7       33.86       23.94      5.66 o
   9   5   7       20.69       13.49      4.79 o
  10   5   7        4.39        7.83      4.79 o
 -10   6   7       73.03       75.67      5.62 o
  -9   6   7      180.43      186.03      5.87 o
  -8   6   7       32.26       32.41      2.39 o
  -7   6   7      317.36      307.65      5.73 o
  -6   6   7      301.79      246.09      5.31 o
  -5   6   7        1.21        0.04      1.29 o
  -4   6   7        4.68        2.87      1.35 o
  -3   6   7       92.30       90.85      3.10 o
  -2   6   7      568.95      557.26      8.04 o
  -1   6   7      346.71      312.99      5.82 o
   0   6   7        0.68       -0.28      1.08 o
   1   6   7      130.45      134.00      3.78 o
   2   6   7        7.17        8.30      1.29 o
   3   6   7        8.63        9.98      1.48 o
   4   6   7      203.23      201.19      7.23 o
   5   6   7      132.16      133.32      6.30 o
   6   6   7      213.67      187.14     10.44 o
   7   6   7        0.04        2.18      3.05 o
   8   6   7        1.45       -3.05      3.05 o
   9   6   7      139.38      160.15     11.75 o
 -10   7   7      122.28      136.19      7.03 o
  -9   7   7        3.50        5.53      3.72 o
  -8   7   7      211.50      207.77      5.55 o
  -7   7   7        9.43        9.31      1.64 o
  -6   7   7        1.33        1.80      1.48 o
  -5   7   7       39.27       28.58      2.31 o
  -4   7   7      299.61      266.43      6.32 o
  -3   7   7       95.56      110.59      3.42 o
  -2   7   7        2.21        3.07      1.61 o
  -1   7   7       13.82       15.35      1.54 o
   0   7   7       61.90       62.99      2.93 o
   1   7   7      187.83      184.24      6.03 o
   2   7   7        1.90        4.20      2.03 o
   3   7   7        2.72        8.16      2.10 o
   4   7   7        0.44       -0.24      1.84 o
   5   7   7        0.30       -1.21      5.22 o
   6   7   7      101.56      111.85      8.70 o
   7   7   7      473.87      474.80     18.71 o
   8   7   7       10.38       10.01      4.35 o
   9   7   7        0.62        0.00      3.92 o
  -9   8   7       32.49       36.75      4.16 o
  -8   8   7        0.00       -0.26      1.78 o
  -7   8   7        0.00       -1.57      1.90 o
  -6   8   7        0.59        1.11      1.85 o
  -5   8   7       50.20       46.47      3.28 o
  -4   8   7       28.70       22.70      2.05 o
  -3   8   7      239.95      230.90      5.20 o
  -2   8   7       32.97       32.59      2.31 o
  -1   8   7        8.52        7.85      1.61 o
   0   8   7      778.20      744.69     10.52 o
   1   8   7      204.24      201.76      6.16 o
   2   8   7        0.69       -0.72      1.51 o
   3   8   7      113.81      100.43      4.07 o
   4   8   7        0.34       -1.11      1.80 o
   5   8   7       12.72       12.62      2.91 o
   6   8   7       27.70       13.93      4.35 o
   7   8   7      418.50      398.21     17.41 o
   8   8   7       17.09       22.20      5.66 o
  -8   9   7        1.55        0.97      4.70 o
  -7   9   7       14.47       14.08      3.09 o
  -6   9   7       33.53       38.43      6.84 o
  -5   9   7       13.69       17.66      3.20 o
  -4   9   7        1.60        3.58      2.42 o
  -3   9   7       38.60       35.40      3.33 o
  -2   9   7      225.14      213.05      6.15 o
  -1   9   7      261.90      262.49      5.72 o
   0   9   7        6.54        3.36      1.58 o
   1   9   7      110.61      109.33      4.28 o
   2   9   7       91.90       91.31      4.16 o
   3   9   7       98.83       96.43      4.34 o
   4   9   7      122.05      127.38      4.69 o
   5   9   7       12.67        7.70      2.91 o
   6   9   7        7.29       12.19      4.35 o
   7   9   7       50.14       32.64      6.09 o
   8   9   7      150.80      168.86     12.19 o
  -7  10   7      205.70      213.96      8.09 o
  -6  10   7       28.19       34.27      4.13 o
  -5  10   7      158.82      150.90      6.57 o
  -4  10   7       94.63       83.14      4.76 o
  -3  10   7        4.38        3.95      2.32 o
  -2  10   7      165.12      166.60      5.67 o
  -1  10   7       50.74       52.05      3.80 o
   0  10   7        5.47        0.48      2.00 o
   1  10   7       16.00       16.37      3.10 o
   2  10   7       25.96       20.29      3.26 o
   3  10   7       74.75       89.69      5.09 o
   4  10   7        0.32       -1.84      1.84 o
   5  10   7        0.81        3.95      4.10 o
   6  10   7       24.94       22.63      5.22 o
   7  10   7       63.12       70.07      8.27 o
  -6  11   7        0.02       -1.57      3.24 o
  -5  11   7       58.17       53.50      4.29 o
  -4  11   7        0.03       -2.18      2.18 o
  -3  11   7       81.52       83.02      4.91 o
  -2  11   7       28.92       34.12      3.53 o
  -1  11   7        1.47        2.37      2.70 o
   0  11   7        0.67       -2.06      2.08 o
   1  11   7       23.98       28.82      3.19 o
   2  11   7       42.98       47.39      4.60 o
   3  11   7       14.50       11.67      3.57 o
   4  11   7      190.31      219.25      9.97 o
   5  11   7       71.99       70.94      9.57 o
  -5  12   7       20.27       20.18      4.86 o
  -4  12   7       43.00       45.18      4.23 o
  -3  12   7       44.80       44.41      4.13 o
  -2  12   7      114.91      118.83      5.75 o
  -1  12   7      189.62      197.05      6.82 o
   0  12   7        0.17       -2.18      2.18 o
   1  12   7       22.22       28.36      4.10 o
   2  12   7       66.83       85.50      5.92 o
   3  12   7      228.76      248.11      8.70 o
   4  12   7       79.85      117.51      6.70 o
  -2  13   7        0.02       -4.35      5.66 o
  -1  13   7      210.31      224.57      7.60 o
   0  13   7       62.95       68.14      4.94 o
   1  13   7      119.16      127.08      9.07 o
 -10   0   8       87.65      105.22      7.42 o
  -8   0   8       37.43       40.03      4.10 o
  -6   0   8      102.68       95.36      4.73 o
  -4   0   8      633.39      607.42     11.59 o
  -2   0   8       72.81       65.45      6.01 o
   0   0   8       54.62       40.28      5.22 o
   2   0   8      206.73      213.18      5.40 o
   4   0   8      121.34      122.02      5.38 o
   6   0   8      193.07      211.07     10.44 o
   8   0   8       78.53       87.91      8.27 o
  10   0   8       10.96       10.44      4.79 o
 -11   1   8       74.61       86.60      5.20 o
 -10   1   8        6.09        5.94      2.43 o
  -9   1   8       46.38       40.13      3.54 o
  -8   1   8       43.51       48.40      2.84 o
  -7   1   8      162.22      159.52      4.24 o
  -6   1   8       57.68       49.88      2.71 o
  -5   1   8       65.25       62.46      2.84 o
  -4   1   8       42.06       34.18      2.26 o
  -3   1   8       25.96       19.18      1.79 o
  -2   1   8      141.95      128.18      3.25 o
  -1   1   8       81.83       73.07      3.38 o
   0   1   8        2.56        3.74      1.29 o
   1   1   8        2.31        1.15      1.06 o
   2   1   8       15.63       12.37      1.33 o
   3   1   8      125.17      109.35      3.58 o
   4   1   8        0.48       -1.34      1.34 o
   5   1   8        0.09        0.98      1.30 o
   6   1   8      308.37      322.50      9.38 o
   7   1   8       23.05       29.08      5.44 o
   8   1   8        1.79       -2.61      2.61 o
   9   1   8       46.51       46.57      4.76 o
  10   1   8        0.51        2.39      2.77 o
 -11   2   8       37.78       39.47      3.82 o
 -10   2   8       10.84        7.55      2.41 o
  -9   2   8       45.65       48.97      3.77 o
  -8   2   8       79.43       71.48      3.67 o
  -7   2   8       45.66       40.63      3.02 o
  -6   2   8       52.73       52.58      2.76 o
  -5   2   8       76.08       73.19      3.09 o
  -4   2   8       19.85       21.59      1.94 o
  -3   2   8        0.15       -0.46      1.19 o
  -2   2   8        2.18        4.69      1.28 o
  -1   2   8       68.66       70.34      2.54 o
   0   2   8      294.20      277.61      5.83 o
   1   2   8      152.55      174.06      3.88 o
   2   2   8        3.31        4.36      1.11 o
   3   2   8      183.02      182.65      4.52 o
   4   2   8      497.96      492.87      9.37 o
   5   2   8       64.49       68.87      4.96 o
   6   2   8      102.18      100.64      6.75 o
   7   2   8       46.04       46.52      5.00 o
   8   2   8      215.74      228.94     17.41 o
   9   2   8       11.46       12.94      5.00 o
  10   2   8      141.25      151.81     14.36 o
 -11   3   8       91.87      105.16      5.49 o
 -10   3   8        2.60        4.34      2.45 o
  -9   3   8       57.62       51.29      3.73 o
  -8   3   8        8.17        7.96      1.80 o
  -7   3   8       72.74       58.53      2.93 o
  -6   3   8       85.33       96.16      3.44 o
  -5   3   8      378.53      350.11      5.84 o
  -4   3   8      102.29      103.35      3.30 o
  -3   3   8        2.58        3.49      1.36 o
  -2   3   8       32.18       36.44      2.25 o
  -1   3   8      399.99      369.50      6.10 o
   0   3   8      223.93      218.23      6.42 o
   1   3   8        7.48        6.75      1.35 o
   2   3   8       37.54       29.16      2.18 o
   3   3   8       67.72       67.27      3.06 o
   4   3   8      754.09      723.25     12.20 o
   5   3   8        9.50       11.73      2.14 o
   6   3   8        0.04        1.70      4.13 o
   7   3   8      134.81      148.76      6.57 o
   8   3   8       42.21       47.80      4.39 o
   9   3   8        8.29        5.80      5.66 o
  10   3   8      107.40       98.68      6.92 o
 -11   4   8       74.61       89.07      6.69 o
 -10   4   8       17.41       19.78      2.98 o
  -9   4   8      159.03      160.38      6.34 o
  -8   4   8        2.74        7.29      2.08 o
  -7   4   8       16.03       21.46      2.14 o
  -6   4   8      380.36      353.70      6.12 o
  -5   4   8      231.27      201.30      4.34 o
  -4   4   8       18.94       15.41      1.74 o
  -3   4   8      356.40      319.26      6.59 o
  -2   4   8      229.64      200.40      4.35 o
  -1   4   8      215.57      207.51      4.39 o
   0   4   8        0.34        3.09      1.23 o
   1   4   8       58.82       56.80      2.51 o
   2   4   8      465.49      440.15      7.50 o
   3   4   8      823.33      789.25     13.82 o
   4   4   8      915.99      924.23     14.72 o
   5   4   8        0.26        0.15      1.42 o
   6   4   8      250.02      245.29     11.10 o
   7   4   8       86.42       91.29      5.54 o
   8   4   8        8.66        6.25      4.79 o
   9   4   8        0.41        1.74      3.92 o
  10   4   8      144.19      154.50     11.75 o
 -10   5   8       13.85       21.77      3.58 o
  -9   5   8        2.12        0.44      1.95 o
  -8   5   8       91.60       75.29      3.46 o
  -7   5   8       13.00        9.90      1.83 o
  -6   5   8      271.39      230.07      6.40 o
  -5   5   8       42.81       28.33      2.12 o
  -4   5   8      434.14      382.15      6.56 o
  -3   5   8        0.01        0.76      1.32 o
  -2   5   8        0.57       -1.13      1.13 o
  -1   5   8      496.44      475.23      7.24 o
   0   5   8        8.56       10.24      1.89 o
   1   5   8        0.12        0.22      1.05 o
   2   5   8      141.10      141.98      4.00 o
   3   5   8      819.02      738.04     10.94 o
   4   5   8      372.78      346.42     11.90 o
   5   5   8      643.01      611.18     11.27 o
   6   5   8       18.62       25.24      4.79 o
   7   5   8       30.88       28.72      5.66 o
   8   5   8        0.54       -0.87      3.05 o
   9   5   8      231.65      239.36     13.93 o
 -10   6   8       25.49       26.56      3.27 o
  -9   6   8        3.23        2.68      2.89 o
  -8   6   8        3.47        3.30      1.70 o
  -7   6   8        2.19        1.85      1.59 o
  -6   6   8       44.63       40.41      3.22 o
  -5   6   8       15.22       11.75      1.86 o
  -4   6   8       36.89       37.67      2.51 o
  -3   6   8      379.06      338.65      6.14 o
  -2   6   8      207.13      190.29      5.62 o
  -1   6   8       21.77       23.30      2.42 o
   0   6   8       59.62       57.35      2.90 o
   1   6   8     1073.95     1008.93     12.46 o
   2   6   8       64.78       64.60      3.20 o
   3   6   8     1938.54     1853.96     27.20 o
   4   6   8       78.92       74.95      4.80 o
   5   6   8       54.77       59.83      5.07 o
   6   6   8        0.02       -0.87      3.05 o
   7   6   8        9.38       10.88      4.35 o
   8   6   8      137.56      132.30     10.44 o
   9   6   8       28.98       37.43      6.96 o
  -9   7   8        1.88        3.73      2.80 o
  -8   7   8        1.83        2.76      1.85 o
  -7   7   8        2.87        2.84      1.57 o
  -6   7   8       10.38       10.33      2.47 o
  -5   7   8      428.31      390.45      7.02 o
  -4   7   8      953.17      860.42     11.74 o
  -3   7   8      468.93      427.35      7.16 o
  -2   7   8        0.02       -0.09      1.40 o
  -1   7   8       84.76       82.76      3.00 o
   0   7   8        2.21        1.75      1.66 o
   1   7   8       45.28       39.90      3.14 o
   2   7   8      329.00      308.95      7.73 o
   3   7   8      115.44      112.15      5.30 o
   4   7   8       26.85       26.70      3.05 o
   5   7   8       50.64       52.70      4.76 o
   6   7   8       21.59       11.32      4.35 o
   7   7   8       75.88       76.16      8.70 o
   8   7   8       48.80       57.01      8.27 o
  -9   8   8       84.92      113.38     14.11 o
  -8   8   8        5.18        4.03      3.47 o
  -7   8   8       49.19       53.36      3.43 o
  -6   8   8      131.76      135.02      5.09 o
  -5   8   8       95.48       85.68      4.19 o
  -4   8   8       43.88       56.85      3.60 o
  -3   8   8       16.76       17.35      2.30 o
  -2   8   8        2.96        2.98      1.74 o
  -1   8   8        0.57       -1.32      1.95 o
   0   8   8        3.50        3.14      1.94 o
   1   8   8      105.62      104.57      4.08 o
   2   8   8      167.32      147.28      5.50 o
   3   8   8        0.00       -1.88      1.88 o
   4   8   8      145.72      132.06      6.21 o
   5   8   8        1.39        2.26      4.57 o
   6   8   8        2.66        6.09      3.48 o
   7   8   8       19.77       20.45      5.22 o
   8   8   8       26.43       28.29      6.09 o
  -8   9   8      137.08      151.82      6.19 o
  -7   9   8        1.98        1.03      5.40 o
  -6   9   8       56.49       65.07      7.34 o
  -5   9   8       39.30       30.22      4.57 o
  -4   9   8       48.86       44.38      4.41 o
  -3   9   8      119.57      114.25      5.71 o
  -2   9   8      318.95      319.91      9.09 o
  -1   9   8      285.14      286.20      6.81 o
   0   9   8        3.81        6.30      1.95 o
   1   9   8       33.88       33.66      3.73 o
   2   9   8       16.56       14.71      2.59 o
   3   9   8       42.28       46.75      3.90 o
   4   9   8      119.64      140.37      5.81 o
   5   9   8      164.86      154.30      7.37 o
   6   9   8       49.76       58.32      7.40 o
   7   9   8      104.47       85.30      9.57 o
  -7  10   8       26.24       24.59      5.59 o
  -6  10   8        1.38        1.64      3.92 o
  -5  10   8       31.19       27.72      3.97 o
  -4  10   8       23.91       30.15      3.98 o
  -3  10   8        7.27        7.42      2.79 o
  -2  10   8       63.51       61.10      5.27 o
  -1  10   8      647.54      676.48     12.62 o
   0  10   8        3.87        0.39      2.78 o
   1  10   8        8.70        9.19      2.99 o
   2  10   8       15.27       14.67      3.97 o
   3  10   8       28.56       28.72      3.38 o
   4  10   8      148.63      163.50      6.57 o
   5  10   8      110.93      112.49      7.19 o
   6  10   8        0.02        0.87      3.48 o
  -5  11   8       15.36       18.00      5.06 o
  -4  11   8        1.94        2.25      2.89 o
  -3  11   8        0.60        5.20      2.96 o
  -2  11   8      138.87      142.21      5.79 o
  -1  11   8       50.91       47.93      4.08 o
   0  11   8        4.25        7.09      2.76 o
   1  11   8        0.01       -1.31      2.82 o
   2  11   8      149.31      162.99      7.18 o
   3  11   8       39.89       41.50      5.64 o
   4  11   8       22.18       20.38      7.18 o
  -3  12   8      101.81       97.36      5.79 o
  -2  12   8      395.53      421.88     10.31 o
  -1  12   8      382.79      390.42      9.71 o
   0  12   8      110.86      106.72      7.92 o
   1  12   8       29.35       23.26      6.82 o
   2  12   8        0.20        0.00      3.02 o
 -11   0   9      467.63      500.49     15.86 o
  -9   0   9       30.79       31.33      4.59 o
  -7   0   9        9.40       10.20      2.74 o
  -5   0   9     1244.91     1145.12     19.02 o
  -3   0   9      453.69      435.81      9.50 o
  -1   0   9       81.29       77.23      4.21 o
   1   0   9      461.86      438.49      8.84 o
   3   0   9      230.74      216.54      7.62 o
   5   0   9     1849.40     1805.40     31.85 o
   7   0   9      610.92      622.33     20.89 o
   9   0   9        1.35        4.35      3.92 o
 -11   1   9        5.65        6.35      2.78 o
 -10   1   9      232.82      251.67      7.46 o
  -9   1   9       29.44       37.70      3.42 o
  -8   1   9       40.38       38.04      2.73 o
  -7   1   9       28.88       32.91      2.51 o
  -6   1   9      249.23      247.18      5.35 o
  -5   1   9     1341.80     1235.15     14.25 o
  -4   1   9     3609.52     3322.78     32.47 o
  -3   1   9      698.03      675.14      8.93 o
  -2   1   9       33.80       33.29      2.13 o
  -1   1   9       32.20       28.09      2.00 o
   0   1   9        2.47        2.21      1.28 o
   1   1   9      248.12      254.19      5.35 o
   2   1   9      197.14      200.85      4.40 o
   3   1   9      404.17      384.04      7.16 o
   4   1   9       69.79       77.26      4.92 o
   5   1   9       52.35       60.97      3.60 o
   6   1   9       52.36       50.54      5.88 o
   7   1   9      147.83      138.84      6.46 o
   8   1   9       58.36       53.20      4.92 o
   9   1   9       12.28        7.83      3.08 o
  10   1   9       26.01       35.08      4.76 o
 -10   2   9        8.11       11.72      2.67 o
  -9   2   9       39.68       37.30      3.45 o
  -8   2   9       85.50       84.75      3.68 o
  -7   2   9        6.38        4.49      1.67 o
  -6   2   9        7.86       10.38      1.85 o
  -5   2   9      658.65      627.18      8.76 o
  -4   2   9        0.03       -0.37      1.49 o
  -3   2   9     1156.37     1082.69     12.57 o
  -2   2   9       16.08       17.07      1.86 o
  -1   2   9        0.87        2.16      1.34 o
   0   2   9       35.77       38.49      2.16 o
   1   2   9       13.43       15.20      1.75 o
   2   2   9        0.09        1.35      1.32 o
   3   2   9      121.04      114.55      3.91 o
   4   2   9        0.24        0.51      1.67 o
   5   2   9      102.78      104.18      5.27 o
   6   2   9      427.54      427.27     11.37 o
   7   2   9        0.57        0.37      1.98 o
   8   2   9        8.13        5.38      4.79 o
   9   2   9       41.69       44.36      4.76 o
 -10   3   9      104.43      126.82      5.80 o
  -9   3   9       57.39       55.89      3.64 o
  -8   3   9       17.94       18.84      2.17 o
  -7   3   9       53.97       49.54      2.89 o
  -6   3   9       34.55       29.98      2.40 o
  -5   3   9       72.42       72.75      3.09 o
  -4   3   9      166.27      155.22      4.02 o
  -3   3   9      679.17      655.87      8.77 o
  -2   3   9      102.75      110.60      3.28 o
  -1   3   9       71.14       55.98      2.77 o
   0   3   9      116.31      103.38      3.34 o
   1   3   9      146.58      139.91      3.73 o
   2   3   9        2.06       -0.45      1.32 o
   3   3   9      757.75      719.39     10.85 o
   4   3   9      829.20      804.07     13.47 o
   5   3   9      250.94      253.29      6.44 o
   6   3   9        0.70       -1.85      1.85 o
   7   3   9        1.56        1.68      3.48 o
   8   3   9        3.25        3.76      2.60 o
   9   3   9       46.35       46.72      5.22 o
 -10   4   9       18.69       23.96      3.14 o
  -9   4   9        0.90        0.32      1.88 o
  -8   4   9      197.53      205.81      5.08 o
  -7   4   9        9.23        9.67      1.88 o
  -6   4   9      147.48      123.66      3.81 o
  -5   4   9       50.57       53.97      2.73 o
  -4   4   9      222.57      200.12      4.47 o
  -3   4   9      209.02      185.28      4.15 o
  -2   4   9        7.06        2.25      1.46 o
  -1   4   9       26.19       30.29      2.13 o
   0   4   9        0.99        1.35      1.26 o
   1   4   9        2.38        2.66      1.30 o
   2   4   9      244.59      230.83      5.37 o
   3   4   9        0.51        0.25      1.58 o
   4   4   9      153.00      157.55      5.09 o
   5   4   9        1.06        0.36      3.05 o
   6   4   9      108.37       98.20      5.33 o
   7   4   9        2.27        2.21      2.29 o
   8   4   9      152.60      138.39     10.44 o
   9   4   9        1.03        0.00      3.92 o
 -10   5   9       12.37       13.04      2.85 o
  -9   5   9        2.84        0.70      1.99 o
  -8   5   9      243.50      246.54      5.53 o
  -7   5   9        1.07        4.34      1.66 o
  -6   5   9       55.61       67.03      3.15 o
  -5   5   9       81.01       69.11      3.09 o
  -4   5   9      412.11      383.21      6.87 o
  -3   5   9      555.92      521.69      8.22 o
  -2   5   9       58.84       41.47      2.51 o
  -1   5   9       12.86       16.12      1.85 o
   0   5   9      129.82      118.96      3.53 o
   1   5   9       93.45       88.77      3.11 o
   2   5   9        9.34        8.82      1.68 o
   3   5   9      247.16      250.59      5.69 o
   4   5   9       48.80       55.97      3.08 o
   5   5   9      197.68      203.93      7.18 o
   6   5   9       93.42       73.11      7.83 o
   7   5   9       39.75       53.96      7.40 o
   8   5   9        4.77        0.87      3.92 o
   9   5   9      179.63      182.78     12.62 o
  -9   6   9       42.65       42.81      3.38 o
  -8   6   9       96.76      105.64      4.98 o
  -7   6   9       10.33       11.69      1.94 o
  -6   6   9       23.48       19.30      2.60 o
  -5   6   9       24.79       30.17      2.33 o
  -4   6   9        9.23        6.84      1.68 o
  -3   6   9       78.03       58.22      3.58 o
  -2   6   9      155.85      130.12      3.83 o
  -1   6   9      333.07      316.56      5.87 o
   0   6   9        2.68        2.15      3.52 o
   1   6   9      222.19      221.10      5.33 o
   2   6   9      478.87      433.88      9.60 o
   3   6   9       27.95       28.54      2.98 o
   4   6   9       88.85       85.62      4.76 o
   5   6   9        7.47        7.40      3.48 o
   6   6   9       49.27       48.31      6.53 o
   7   6   9       91.86       77.47      8.27 o
   8   6   9        0.73        3.92      3.92 o
  -9   7   9      224.21      231.22      8.51 o
  -8   7   9       35.47       32.98      3.08 o
  -7   7   9       27.74       31.28      3.33 o
  -6   7   9       41.53       46.69      2.80 o
  -5   7   9       15.00        9.25      1.77 o
  -4   7   9      276.11      263.29      5.78 o
  -3   7   9       24.86       19.27      2.36 o
  -2   7   9        3.57        2.94      2.01 o
  -1   7   9       10.32       11.19      1.97 o
   0   7   9       24.72       19.63      2.79 o
   1   7   9      122.47      122.78      5.22 o
   2   7   9        0.60        1.29      2.26 o
   3   7   9        1.63       -0.04      1.91 o
   4   7   9        8.09        4.23      2.18 o
   5   7   9       10.92        9.53      3.05 o
   6   7   9       38.49       34.82      6.09 o
   7   7   9       26.27       34.38      6.53 o
   8   7   9      133.85      145.36     11.32 o
  -8   8   9        3.15        1.23      1.99 o
  -7   8   9       57.36       58.50      3.73 o
  -6   8   9       49.60       44.27      3.53 o
  -5   8   9      170.88      180.15      5.73 o
  -4   8   9        0.62        0.26      1.82 o
  -3   8   9        0.31        2.94      1.84 o
  -2   8   9        1.68        1.87      1.85 o
  -1   8   9       83.64       87.28      3.94 o
   0   8   9      107.15      110.33      5.49 o
   1   8   9      112.41      111.14      5.04 o
   2   8   9        2.53        2.09      2.18 o
   3   8   9       13.62       14.38      2.71 o
   4   8   9        3.84        0.73      2.18 o
   5   8   9       37.05       29.00      6.31 o
   6   8   9       20.91       17.84      5.22 o
   7   8   9       47.61       37.86      6.53 o
  -7   9   9       12.89       14.64      3.03 o
  -6   9   9        4.53        4.88      5.21 o
  -5   9   9       36.94       41.72      4.43 o
  -4   9   9        9.10        3.45      2.74 o
  -3   9   9       95.14       92.61      5.74 o
  -2   9   9       72.18       64.37      4.83 o
  -1   9   9       24.73       25.11      2.68 o
   0   9   9       28.60       34.50      3.42 o
   1   9   9       57.63       56.16      4.16 o
   2   9   9      189.02      175.19      6.45 o
   3   9   9       64.69       66.89      4.58 o
   4   9   9        9.06       12.05      2.85 o
   5   9   9        0.42        0.03      4.79 o
   6   9   9        8.44        3.48      4.35 o
  -6  10   9      132.09      165.28      7.57 o
  -5  10   9       23.58       25.88      4.07 o
  -4  10   9       17.82       20.08      3.62 o
  -3  10   9        3.62        3.52      2.66 o
  -2  10   9      187.89      179.61      7.39 o
  -1  10   9      124.61      127.21      6.50 o
   0  10   9        2.36        2.59      3.65 o
   1  10   9       14.98       14.80      6.31 o
   2  10   9      243.32      227.36      7.36 o
   3  10   9      104.15       95.83      5.67 o
   4  10   9       12.41        6.81      2.82 o
   5  10   9      313.29      317.39     20.24 o
  -4  11   9        1.53        1.15      4.14 o
  -3  11   9      238.84      243.53      8.77 o
  -2  11   9        1.04        1.31      2.78 o
  -1  11   9       15.77       18.98      3.66 o
   0  11   9      120.20       98.26      7.93 o
   1  11   9      128.15      124.80      8.91 o
   2  11   9       18.91       15.29      4.39 o
   3  11   9      260.24      305.51     11.99 o
 -10   0  10      502.52      555.02     16.36 o
  -8   0  10       54.14       61.62      7.43 o
  -6   0  10      469.43      436.12     10.33 o
  -4   0  10      264.57      263.11      7.96 o
  -2   0  10      176.05      161.98      8.02 o
   0   0  10       25.71       21.33      3.22 o
   2   0  10      385.44      344.52      9.79 o
   4   0  10       29.79       34.38      5.22 o
   6   0  10      891.48      886.93     26.98 o
   8   0  10       28.12       39.60      6.53 o
 -10   1  10       48.79       65.20      4.71 o
  -9   1  10       95.71      121.68      7.46 o
  -8   1  10       11.32       17.58      2.27 o
  -7   1  10       17.49       20.06      2.21 o
  -6   1  10        0.05        0.42      1.92 o
  -5   1  10       59.24       55.14      2.98 o
  -4   1  10       15.32       20.26      2.11 o
  -3   1  10      312.25      302.85      5.59 o
  -2   1  10      314.95      298.82      5.47 o
  -1   1  10        3.01        6.88      1.58 o
   0   1  10       30.32       27.47      2.17 o
   1   1  10      218.48      206.76      4.30 o
   2   1  10        0.03       -1.16      1.38 o
   3   1  10      237.30      238.06      5.67 o
   4   1  10        0.00        1.74      1.85 o
   5   1  10       45.86       44.58      4.15 o
   6   1  10       97.27       88.72     10.01 o
   7   1  10        9.43        4.57      5.00 o
   8   1  10        2.27        1.82      2.60 o
   9   1  10       14.53       16.82      5.66 o
 -10   2  10       19.31       16.07      3.06 o
  -9   2  10        0.40        2.60      2.26 o
  -8   2  10      106.57      124.76      4.26 o
  -7   2  10       54.37       54.96      3.16 o
  -6   2  10       88.40       80.35      3.55 o
  -5   2  10       12.08        6.65      1.84 o
  -4   2  10        1.82        3.70      1.51 o
  -3   2  10        0.47       -0.32      1.44 o
  -2   2  10      600.05      585.51      9.80 o
  -1   2  10      128.92      111.88      3.40 o
   0   2  10        0.92       -1.22      1.22 o
   1   2  10       16.37       15.81      1.89 o
   2   2  10       24.43       19.94      2.14 o
   3   2  10      257.04      243.16      5.73 o
   4   2  10      191.65      187.48      6.75 o
   5   2  10      266.60      248.52      8.15 o
   6   2  10      427.58      435.42     14.80 o
   7   2  10       16.41       12.03      3.08 o
   8   2  10       43.35       40.85      7.40 o
   9   2  10        0.71        2.47      3.26 o
 -10   3  10        0.07        2.58      2.46 o
  -9   3  10       25.33       34.96      3.23 o
  -8   3  10       85.40       98.53      4.14 o
  -7   3  10       16.54        9.32      1.99 o
  -6   3  10       14.46       15.51      2.12 o
  -5   3  10      217.16      216.61      4.95 o
  -4   3  10        0.01       -0.98      1.34 o
  -3   3  10        2.79        0.66      1.47 o
  -2   3  10       84.35       85.98      3.23 o
  -1   3  10      397.00      350.34      9.31 o
   0   3  10        4.13        3.80      1.42 o
   1   3  10       32.94       29.80      2.50 o
   2   3  10        7.14        8.65      1.83 o
   3   3  10       18.04       20.41      2.28 o
   4   3  10        9.28        5.19      1.89 o
   5   3  10      421.88      391.23     10.72 o
   6   3  10      177.02      184.14      7.37 o
   7   3  10       21.56       26.59      3.53 o
   8   3  10       58.37       64.00      5.51 o
  -9   4  10        2.04        8.12      2.34 o
  -8   4  10       20.01       21.33      2.45 o
  -7   4  10       17.33       20.26      2.28 o
  -6   4  10       49.64       49.18      2.93 o
  -5   4  10       84.19       74.76      3.34 o
  -4   4  10       85.85       86.14      5.38 o
  -3   4  10      296.44      269.32      5.33 o
  -2   4  10       11.46        8.70      1.59 o
  -1   4  10      140.26      150.48      6.38 o
   0   4  10       62.19       51.07      2.75 o
   1   4  10      216.03      205.49      5.15 o
   2   4  10        0.26        0.94      1.47 o
   3   4  10      560.00      526.00      9.16 o
   4   4  10       89.89       91.59      4.21 o
   5   4  10      200.31      192.55      7.19 o
   6   4  10       30.65       32.03      3.76 o
   7   4  10       31.06       24.48      4.79 o
   8   4  10        4.59        2.61      4.35 o
  -9   5  10       28.79       33.71      4.76 o
  -8   5  10       18.73       18.74      2.35 o
  -7   5  10       88.95       80.16      3.67 o
  -6   5  10        1.24        0.38      1.60 o
  -5   5  10        2.26        2.26      1.93 o
  -4   5  10       30.55       30.70      2.31 o
  -3   5  10       19.01       23.00      2.21 o
  -2   5  10      691.75      619.72      9.25 o
  -1   5  10      168.02      168.96      4.40 o
   0   5  10       17.20       16.82      2.16 o
   1   5  10       51.06       46.25      3.08 o
   2   5  10      125.76      117.62      4.05 o
   3   5  10       53.02       54.73      3.22 o
   4   5  10      370.04      359.35      7.33 o
   5   5  10       42.78       60.06      7.40 o
   6   5  10        1.83       -0.44      3.05 o
   7   5  10        2.21        2.18      3.92 o
   8   5  10       37.23       30.03      6.09 o
  -8   6  10        0.16        1.09      1.69 o
  -7   6  10      177.87      193.73      5.04 o
  -6   6  10        8.35       10.54      1.98 o
  -5   6  10       16.16       11.48      1.90 o
  -4   6  10      742.86      701.11     10.53 o
  -3   6  10       17.63       22.16      2.22 o
  -2   6  10       13.63       10.26      1.77 o
  -1   6  10       13.01       12.52      2.04 o
   0   6  10      119.96      114.21      3.59 o
   1   6  10        1.83        2.42      1.58 o
   2   6  10        2.68        3.61      2.21 o
   3   6  10        4.10        3.13      3.47 o
   4   6  10        1.51       -1.34      4.11 o
   5   6  10       89.40       81.44      5.69 o
   6   6  10      158.10      172.77     11.32 o
   7   6  10        6.08        6.53      4.35 o
  -8   7  10        2.28        4.54      2.20 o
  -7   7  10        7.92        9.54      1.98 o
  -6   7  10        6.53        5.69      1.84 o
  -5   7  10       10.13       13.46      2.15 o
  -4   7  10      197.94      196.74      5.04 o
  -3   7  10      168.09      152.74      4.43 o
  -2   7  10      154.10      160.32      6.16 o
  -1   7  10      229.22      233.27      7.73 o
   0   7  10       12.65       14.41      2.71 o
   1   7  10      359.63      357.76      9.06 o
   2   7  10        0.05       -0.25      1.98 o
   3   7  10      260.03      249.08     11.52 o
   4   7  10       10.42        9.73      4.75 o
   5   7  10        0.28        2.39      2.46 o
   6   7  10       16.46       16.97      4.79 o
   7   7  10      299.55      261.55     14.80 o
  -7   8  10       40.23       46.54      5.52 o
  -6   8  10        0.05       -1.72      2.27 o
  -5   8  10        5.56        5.89      2.18 o
  -4   8  10       94.67       84.44      4.44 o
  -3   8  10      316.77      314.47     10.30 o
  -2   8  10       19.95       19.03      2.56 o
  -1   8  10        0.00        0.39      1.69 o
   0   8  10        1.89        5.60      2.31 o
   1   8  10      241.42      238.90      7.40 o
   2   8  10        1.02        0.40      2.76 o
   3   8  10      151.37      145.48      5.84 o
   4   8  10        6.51        7.78      2.71 o
   5   8  10      133.59      124.84      6.92 o
   6   8  10      123.14      127.08     10.01 o
  -6   9  10       30.23       36.71      4.52 o
  -5   9  10       63.19       68.11      5.37 o
  -4   9  10        8.78        4.61      4.27 o
  -3   9  10      151.48      155.05      6.94 o
  -2   9  10       21.49       15.66      2.53 o
  -1   9  10        0.07       -0.01      2.52 o
   0   9  10       96.23      115.63      7.83 o
   1   9  10      191.29      211.58      7.11 o
   2   9  10        9.87        6.58      3.68 o
   3   9  10       16.97       23.14      5.76 o
   4   9  10       74.65       86.18      5.42 o
   5   9  10        1.09        4.05      3.05 o
  -5  10  10        0.13        1.74      7.40 o
  -4  10  10        0.40        1.77      2.93 o
  -3  10  10       66.91       75.55      5.85 o
  -2  10  10      190.96      220.47     12.68 o
  -1  10  10        5.49        9.04      4.35 o
   0  10  10       59.02       67.26      6.57 o
   1  10  10        1.49        0.87      3.62 o
   2  10  10       17.12       10.39      2.99 o
   3  10  10       18.86       21.46      3.39 o
  -2  11  10       26.59       28.63      6.54 o
  -1  11  10        3.43       -0.20      4.35 o
   0  11  10      351.23      371.66     13.81 o
   1  11  10        0.58       -2.00      3.62 o
  -9   0  11      391.82      432.35     11.42 o
  -7   0  11       66.71       72.42      5.27 o
  -5   0  11       37.26       37.58      3.90 o
  -3   0  11     2494.92     2414.73     42.01 o
  -1   0  11       52.42       51.71      3.97 o
   1   0  11        7.74        6.83      2.63 o
   3   0  11      361.28      358.44     10.59 o
   5   0  11       14.49       15.23      4.35 o
   7   0  11      461.97      438.68     17.84 o
  -9   1  11        2.53        1.76      2.06 o
  -8   1  11       65.31       78.20      3.83 o
  -7   1  11        0.42       -1.98      1.98 o
  -6   1  11      124.63      127.31      4.27 o
  -5   1  11        0.28       -1.31      1.72 o
  -4   1  11       22.71       19.09      2.72 o
  -3   1  11      103.61       99.38      4.89 o
  -2   1  11      128.96      119.53      3.75 o
  -1   1  11       45.21       45.48      2.61 o
   0   1  11        3.17       -0.30      1.44 o
   1   1  11      144.99      126.00      4.43 o
   2   1  11       50.93       43.99      2.99 o
   3   1  11       29.06       30.19      3.39 o
   4   1  11        2.19        4.32      1.79 o
   5   1  11        2.02        3.83      2.29 o
   6   1  11        7.17       14.50      3.03 o
   7   1  11      436.07      432.69     15.23 o
   8   1  11      173.62      173.65      8.70 o
  -9   2  11      128.49      131.82      4.81 o
  -8   2  11      113.13      127.50      4.52 o
  -7   2  11       91.69      103.34      4.16 o
  -6   2  11       93.26       94.70      3.86 o
  -5   2  11       89.95       90.05      3.89 o
  -4   2  11      502.54      474.96      7.67 o
  -3   2  11       57.97       65.80      3.11 o
  -2   2  11      141.01      135.69      3.98 o
  -1   2  11        0.56        2.07      1.58 o
   0   2  11       11.46       17.98      2.12 o
   1   2  11       39.62       43.59      2.73 o
   2   2  11       25.63       27.02      2.62 o
   3   2  11        3.66        8.27      2.70 o
   4   2  11       18.92       17.12      2.30 o
   5   2  11        0.27       -0.74      1.98 o
   6   2  11       50.47       56.17      4.92 o
   7   2  11      110.60      122.99      8.49 o
   8   2  11      140.46      133.39      7.37 o
  -9   3  11       44.80       49.73      3.84 o
  -8   3  11       65.85       77.74      4.87 o
  -7   3  11        2.75        2.45      1.88 o
  -6   3  11      245.15      252.38      5.68 o
  -5   3  11        7.75       10.26      1.96 o
  -4   3  11       52.79       45.05      2.77 o
  -3   3  11      185.87      174.14      4.49 o
  -2   3  11     1311.45     1242.65     14.46 o
  -1   3  11      579.88      525.26      8.53 o
   0   3  11       37.94       25.74      2.12 o
   1   3  11       39.34       38.33      2.89 o
   2   3  11        3.03        2.50      1.54 o
   3   3  11      282.24      273.73      6.47 o
   4   3  11       67.87       61.60      3.83 o
   5   3  11      232.22      244.26     13.27 o
   6   3  11      419.38      406.85     11.82 o
   7   3  11       39.31       47.41      4.76 o
   8   3  11        7.09        8.70      4.57 o
  -9   4  11        7.39        6.97      2.81 o
  -8   4  11        8.33       11.76      2.16 o
  -7   4  11      264.84      284.84      6.18 o
  -6   4  11       75.60       85.64      3.81 o
  -5   4  11       24.02       25.74      2.42 o
  -4   4  11      127.34      128.37      3.99 o
  -3   4  11       78.04       73.26      3.62 o
  -2   4  11      155.86      160.29      5.95 o
  -1   4  11       35.03       47.01      2.92 o
   0   4  11      201.13      188.41      4.76 o
   1   4  11      100.18       85.44      6.01 o
   2   4  11       46.77       47.71      3.58 o
   3   4  11        0.76       -0.57      1.51 o
   4   4  11      135.23      117.30      4.36 o
   5   4  11       28.93       28.15      5.44 o
   6   4  11       88.42       86.64      5.95 o
   7   4  11        6.97       15.67      4.79 o
  -8   5  11       59.19       68.09      3.73 o
  -7   5  11       10.25       14.84      2.36 o
  -6   5  11       66.66       75.44      3.57 o
  -5   5  11       64.38       63.95      3.22 o
  -4   5  11       23.62       29.06      2.53 o
  -3   5  11      132.13      129.88      3.93 o
  -2   5  11      207.75      197.17      4.64 o
  -1   5  11      683.47      625.72     10.68 o
   0   5  11        0.20       -1.47      1.47 o
   1   5  11       44.61       41.19      2.96 o
   2   5  11       50.68       49.47      4.59 o
   3   5  11       51.09       51.39      3.25 o
   4   5  11       40.98       41.12      3.77 o
   7   5  11       39.51       32.64      6.09 o
  -8   6  11       74.75      101.77      5.59 o
  -7   6  11      119.89      141.26      4.71 o
  -6   6  11        0.95       -1.61      1.61 o
  -5   6  11        0.06        0.59      1.59 o
  -4   6  11       38.55       38.63      3.52 o
  -3   6  11       58.87       63.91      3.40 o
  -2   6  11       15.32        9.77      1.89 o
  -1   6  11      120.73      131.17      4.68 o
   0   6  11        0.08       -0.27      1.59 o
   1   6  11       27.11       23.19      3.09 o
   2   6  11        9.24        9.06      2.79 o
   3   6  11      105.60       94.95      5.40 o
   4   6  11       70.64       71.26      8.54 o
   5   6  11        2.65        1.31      3.48 o
   6   6  11        0.01        2.61      3.92 o
  -7   7  11        2.58        0.70      1.81 o
  -6   7  11        7.87        4.84      1.87 o
  -5   7  11       14.15       15.00      2.20 o
  -4   7  11       11.14       12.80      2.16 o
  -3   7  11       11.87       14.43      2.47 o
  -2   7  11       63.00       74.39      4.52 o
  -1   7  11      162.75      150.82      6.13 o
   0   7  11        0.05       -0.89      2.36 o
   1   7  11        0.07       -2.18      3.28 o
   2   7  11       23.87       30.95      6.27 o
   3   7  11        3.12       -0.54      6.90 o
   4   7  11       76.37       75.99      5.18 o
   5   7  11       44.07       43.08      6.53 o
   6   7  11       63.90       78.77      9.14 o
  -6   8  11       29.55       26.81      3.60 o
  -5   8  11      328.23      349.12      7.73 o
  -4   8  11       79.17      111.63      5.20 o
  -3   8  11       42.57       36.17      3.36 o
  -2   8  11       13.14        9.16      2.45 o
  -1   8  11       11.17       12.41      2.82 o
   0   8  11      203.36      186.29      6.78 o
   1   8  11      140.95      141.20      6.11 o
   2   8  11      128.34      129.39      5.94 o
   3   8  11        2.65        3.50      2.53 o
   4   8  11       92.03       99.73     16.76 o
   5   8  11       46.76       38.73      6.53 o
  -5   9  11      120.81      150.35      9.08 o
  -4   9  11        4.85        8.79      3.24 o
  -3   9  11        0.03        0.11      2.78 o
  -2   9  11        5.92       10.04      2.58 o
  -1   9  11       59.49       62.36      5.47 o
   0   9  11        9.03        8.04      2.65 o
   1   9  11        8.30        7.76      2.59 o
   2   9  11        9.17        8.49      2.82 o
   3   9  11        0.10       -0.64      3.33 o
  -2  10  11        0.07       -3.36      3.36 o
  -1  10  11       86.28      130.65      8.78 o
   0  10  11        0.60       -0.55      7.62 o
   1  10  11      183.44      175.94      9.60 o
  -8   0  12      149.88      179.55      7.48 o
  -6   0  12      168.96      169.06      7.43 o
  -4   0  12      613.75      569.77     13.62 o
  -2   0  12      107.53       99.10      5.37 o
   0   0  12      100.93      108.42      5.37 o
   2   0  12        8.68        6.55      2.63 o
   4   0  12      123.63      122.24      6.44 o
   6   0  12       51.71       32.64      5.66 o
  -8   1  12       81.99      104.05      4.53 o
  -7   1  12        7.60       10.86      2.27 o
  -6   1  12        8.42        7.82      2.20 o
  -5   1  12        4.78        6.22      1.96 o
  -4   1  12      217.22      216.09      5.23 o
  -3   1  12       15.45       13.06      2.02 o
  -2   1  12       49.51       50.89      2.92 o
  -1   1  12        5.77        5.63      1.84 o
   0   1  12      211.10      202.75      5.79 o
   1   1  12      143.96      132.20      4.69 o
   2   1  12        4.39        3.33      2.26 o
   3   1  12       22.42       20.58      2.60 o
   4   1  12        2.36        0.91      1.85 o
   5   1  12      257.00      263.53      9.22 o
   6   1  12       39.87       33.74      4.31 o
   7   1  12      429.20      434.75     13.27 o
  -8   2  12      105.92      124.03      5.81 o
  -7   2  12       21.94       28.97      2.82 o
  -6   2  12      182.99      182.88      5.08 o
  -5   2  12       21.12       24.98      2.71 o
  -4   2  12      169.50      167.39      4.70 o
  -3   2  12        0.12        0.11      2.64 o
  -2   2  12       92.62       96.45      3.73 o
  -1   2  12      516.22      506.55      8.59 o
   0   2  12      101.72       96.16      5.72 o
   1   2  12      180.23      180.94      6.72 o
   2   2  12        0.59        1.92      1.73 o
   3   2  12       36.34       38.30      3.02 o
   4   2  12       42.45       41.64      4.84 o
   5   2  12       18.23       14.73      6.75 o
   6   2  12        5.57        5.25      6.75 o
   7   2  12        0.44        1.31      2.77 o
  -8   3  12       29.46       32.37      3.03 o
  -7   3  12       49.76       68.74      3.79 o
  -6   3  12       10.80        7.95      2.30 o
  -5   3  12      171.89      191.62      5.03 o
  -4   3  12        4.33        4.34      1.76 o
  -3   3  12       13.54       13.03      2.92 o
  -2   3  12       16.39       15.09      2.06 o
  -1   3  12      270.95      262.03      8.05 o
   0   3  12        0.27        1.68      1.60 o
   1   3  12       55.49       50.98      3.64 o
   2   3  12       38.20       38.39      3.12 o
   3   3  12        1.58        0.12      2.67 o
   4   3  12       19.40       14.05      2.55 o
   5   3  12      128.76      117.13     10.66 o
   6   3  12      228.76      216.45      9.36 o
   7   3  12       23.60       29.38      6.53 o
  -8   4  12        7.77        7.68      2.51 o
  -7   4  12        7.10        8.14      2.21 o
  -6   4  12       64.05       70.17      3.86 o
  -5   4  12       42.78       49.54      3.16 o
  -4   4  12        2.33        3.03      1.82 o
  -3   4  12       46.15       42.22      2.84 o
  -2   4  12      223.75      220.91      5.07 o
  -1   4  12       75.58       83.56      5.05 o
   0   4  12      354.28      353.71     11.04 o
   1   4  12        4.18        0.37      1.72 o
   2   4  12       49.97       47.55      3.31 o
   3   4  12       11.91        9.38      4.52 o
   4   4  12        2.90        6.87      2.10 o
   5   4  12       49.64       51.31      5.66 o
   6   4  12        1.22        1.31      3.48 o
  -7   5  12       69.42       82.80      5.95 o
  -6   5  12       59.71       63.93      3.52 o
  -5   5  12        9.78       14.82      3.22 o
  -4   5  12      134.30      137.47      4.92 o
  -3   5  12       37.12       36.30      2.65 o
  -2   5  12       10.74       13.08      2.04 o
  -1   5  12       93.86       88.11      3.86 o
   0   5  12      518.32      524.95     12.33 o
   1   5  12       22.51       17.90      2.95 o
   2   5  12       85.69       91.25      4.22 o
   3   5  12       36.81       46.44      5.10 o
   4   5  12       18.27       16.36      3.32 o
   5   5  12       93.90      105.32     10.01 o
   6   5  12       13.67       12.19      4.79 o
  -6   6  12        0.22       -1.72      1.72 o
  -5   6  12      121.09      135.91      4.52 o
  -4   6  12       11.02       10.00      2.43 o
  -3   6  12       16.80       20.54      2.71 o
  -2   6  12       61.69       61.36      4.22 o
  -1   6  12       22.73       14.64      2.58 o
   0   6  12       23.80       24.36      5.13 o
   1   6  12      388.98      414.41     10.35 o
   2   6  12        0.94        2.69      3.67 o
   3   6  12      118.70      133.02      6.07 o
   4   6  12        0.91        1.59      2.42 o
   5   6  12       29.38       28.29      6.09 o
  -6   7  12        4.31        0.44      7.40 o
  -5   7  12        0.82        1.45      1.86 o
  -4   7  12       90.15       86.81      4.45 o
  -3   7  12       43.34       47.43      3.53 o
  -2   7  12        1.59        4.08      2.64 o
  -1   7  12       15.33       15.91      3.13 o
   0   7  12       10.58        4.21      3.42 o
   1   7  12       93.62       95.70      5.80 o
   2   7  12       39.79       47.44      4.41 o
   3   7  12      109.10      115.10      6.24 o
   4   7  12       54.69       57.53      5.54 o
  -4   8  12       11.28       10.55      2.39 o
  -3   8  12       56.05       54.03      4.10 o
  -2   8  12       61.93       71.35      5.17 o
  -1   8  12       57.05       52.65      4.52 o
   0   8  12       78.14       98.54      5.88 o
   1   8  12        5.84        5.70      2.71 o
   2   8  12      172.89      200.08     18.93 o
   3   8  12        3.92        1.08      3.95 o
  -2   9  12      243.63      260.56      8.67 o
  -1   9  12       17.30       16.72      3.31 o
   0   9  12       87.79       90.24      5.68 o
   1   9  12        2.50       -0.67      2.82 o
  -7   0  13      190.54      206.07      8.19 o
  -5   0  13       27.62       35.38      4.21 o
  -3   0  13       49.57       43.84      4.22 o
  -1   0  13       43.56       48.36      5.44 o
   1   0  13       59.98       56.82      5.33 o
   3   0  13        0.40        1.40      2.63 o
   5   0  13      111.16      107.49      9.57 o
  -7   1  13       50.91       53.34      3.63 o
  -6   1  13       95.07       92.51      4.24 o
  -5   1  13        0.01       -1.73      1.73 o
  -4   1  13      117.95      129.27      4.52 o
  -3   1  13       15.54       16.19      3.32 o
  -2   1  13        5.00        4.44      1.82 o
  -1   1  13        3.13        1.55      1.78 o
   0   1  13       13.49       12.56      2.43 o
   1   1  13        3.66        2.79      2.07 o
   2   1  13      115.86      102.00      4.51 o
   3   1  13       39.97       46.69      3.46 o
   4   1  13        2.85        4.45      2.09 o
   5   1  13       18.48       12.79      3.22 o
   6   1  13        5.22        3.83      2.91 o
  -7   2  13        7.34        7.02      2.34 o
  -6   2  13       71.14       79.03      4.00 o
  -5   2  13      342.91      354.59      9.41 o
  -4   2  13        1.97        0.88      2.11 o
  -3   2  13       31.69       29.69      2.69 o
  -2   2  13       12.19       11.06      2.08 o
  -1   2  13      778.37      749.33     12.44 o
   0   2  13       42.66       44.45      3.34 o
   1   2  13        2.68        2.34      1.89 o
   2   2  13      139.49      136.55      5.01 o
   3   2  13       40.55       40.49      3.58 o
   4   2  13        6.11       13.57      2.43 o
   5   2  13      139.03      154.60      7.37 o
   6   2  13       39.44       42.44      6.96 o
  -7   3  13       44.30       47.71      3.39 o
  -6   3  13       91.30       99.35      4.35 o
  -5   3  13       46.64       60.14      3.53 o
  -4   3  13       14.43       19.83      2.47 o
  -3   3  13      100.58      106.88      4.19 o
  -2   3  13        1.06       -0.93      1.60 o
  -1   3  13       27.37       30.60      2.73 o
   0   3  13       25.03       24.41      2.84 o
   1   3  13       64.71       53.32      3.62 o
   2   3  13       30.07       29.19      2.85 o
   3   3  13       31.32       34.81      3.20 o
   4   3  13        0.12       -1.20      1.89 o
   5   3  13      135.92      146.10      7.19 o
  -6   4  13       31.86       46.67      3.81 o
  -5   4  13        8.06        7.80      2.14 o
  -4   4  13       23.85       19.95      2.50 o
  -3   4  13        2.32        3.31      1.75 o
  -2   4  13      249.58      252.56      5.70 o
  -1   4  13       29.64       34.32      3.40 o
   0   4  13      167.68      153.02      4.77 o
   1   4  13       13.79       11.91      3.14 o
   2   4  13        2.17        3.75      2.45 o
   3   4  13       11.41       17.02      2.57 o
   4   4  13       11.47       12.37      3.12 o
   5   4  13       47.68       47.44      7.40 o
  -6   5  13      314.18      371.11      9.13 o
  -5   5  13        1.09        2.28      2.34 o
  -4   5  13       77.86       84.18      4.16 o
  -3   5  13        5.77        5.27      1.93 o
  -2   5  13       55.51       60.21      3.64 o
  -1   5  13        9.22        7.62      2.09 o
   0   5  13      450.69      475.53      9.28 o
   1   5  13       27.24       25.98      3.52 o
   2   5  13        1.15        6.95      2.59 o
   3   5  13       49.53       44.82      6.67 o
   4   5  13      133.67      132.53      7.23 o
  -5   6  13        1.66       -0.26      1.83 o
  -4   6  13       55.42       60.06      3.50 o
  -3   6  13      243.38      256.30      5.91 o
  -2   6  13        3.92        8.41      2.06 o
  -1   6  13       38.57       35.44      3.52 o
   0   6  13       77.74       74.08      9.36 o
   1   6  13        7.42        8.94      4.05 o
   2   6  13       43.84       47.84      5.74 o
   3   6  13      127.74      150.44      7.35 o
  -3   7  13      262.94      308.67      7.41 o
  -2   7  13       91.90      103.00      5.44 o
  -1   7  13       75.19       85.08      7.54 o
   0   7  13       48.42       52.81      4.74 o
   1   7  13       49.44       34.58      4.10 o
   2   7  13       17.47        9.15      3.48 o
  -6   0  14       16.99       17.76      4.29 o
  -4   0  14      228.39      239.99      8.44 o
  -2   0  14       23.00       17.95      5.26 o
   0   0  14       80.04       78.25      8.92 o
   2   0  14       57.99       66.94      5.82 o
   4   0  14        1.97       -0.87      3.05 o
  -6   1  14        4.12        5.10      2.23 o
  -5   1  14        1.37        0.30      2.02 o
  -4   1  14       86.99       99.74      4.45 o
  -3   1  14      222.37      238.17      5.85 o
  -2   1  14      176.11      184.27      5.25 o
  -1   1  14       67.75       70.58      4.84 o
   0   1  14        0.09       -0.60      1.78 o
   1   1  14        5.26        4.95      2.11 o
   2   1  14      105.89      118.69      5.13 o
   3   1  14       45.14       55.72      4.84 o
   4   1  14        2.67        4.06      2.72 o
  -5   2  14        0.00        1.59      2.15 o
  -4   2  14      164.70      206.53      5.54 o
  -3   2  14       19.65       19.26      2.60 o
  -2   2  14      190.02      193.56      5.67 o
  -1   2  14        5.48        4.80      2.26 o
   0   2  14        0.46       -0.11      1.99 o
   1   2  14       15.67       11.41      2.64 o
   2   2  14        0.50       -0.43      2.20 o
   3   2  14       22.31       26.72      3.88 o
   4   2  14        9.39       14.76      3.53 o
  -5   3  14       63.28       78.79      4.54 o
  -4   3  14       10.63       14.20      2.38 o
  -3   3  14       42.25       41.78      3.16 o
  -2   3  14      283.24      296.38      6.96 o
  -1   3  14        5.84        6.23      2.21 o
   0   3  14      105.36      106.45      5.13 o
   1   3  14        0.04        2.36      2.03 o
   2   3  14       22.26       26.19      3.08 o
   3   3  14       44.36       45.39      3.67 o
  -4   4  14        3.50        3.84      2.09 o
  -3   4  14       71.35       83.79      4.19 o
  -2   4  14        1.40        0.12      2.00 o
  -1   4  14      104.52      115.86      4.80 o
   0   4  14      185.65      176.65      8.17 o
   1   4  14      151.89      166.78      5.72 o
   2   4  14       18.58       22.56      2.86 o
   3   4  14      190.37      207.84      6.85 o
  -3   5  14       17.80       18.89      2.70 o
  -2   5  14       28.84       30.60      3.05 o
  -1   5  14       31.95       37.07      3.21 o
   0   5  14       13.06       16.12      2.78 o
   1   5  14      240.35      263.02      8.71 o
   2   5  14        7.91        7.54      3.08 o
  -1   6  14       17.32       14.63      3.11 o
   0   6  14        5.71        7.26      2.93 o
  -3   0  15      386.00      440.09     13.93 o
  -1   0  15        0.98        1.60      3.22 o
   1   0  15      178.82      184.08     11.75 o
  -3   1  15       26.51       31.51      3.05 o
  -2   1  15       59.30       72.63      4.68 o
  -1   1  15       20.09       23.91      3.24 o
   0   1  15       30.61       33.62      3.40 o
   1   1  15       22.81       29.31      3.35 o
  -3   2  15        0.03        0.43      2.64 o
  -2   2  15       52.96       59.31      5.11 o
  -1   2  15       20.54       27.80      3.97 o
   0   2  15        3.10        5.23      2.76 o
   1   2  15       10.70       16.60      4.21 o
  -2   3  15       32.43       30.46      8.70 o
  -1   3  15       32.35       35.63      4.71 o
   0   3  15       14.13       12.36      2.68 o
 
